# Supplementary material for: Mediator subunit Med15 dictates the conserved “fuzzy” binding mechanism of yeast transcription activators Gal4 and Gcn4
Source: Nat Commun. 2021 Apr 13;12:2220. doi: 10.1038/s41467-021-22441-4 (PMC8044209; doi:10.1038/s41467-021-22441-4)
Supplement: Supplementary file 4 — Source Data [file 41467_2021_22441_MOESM4_ESM.xlsx]

## Sheet: Data for Figure 2
Data for Figure 2. Gal4 AD-Gcn4 DBD Derivatives - RNA Analysis
Each derivative was assayed in biological duplicate (shown in two rows for each derivative), and technical triplicate for the RT qPCR (shown as the average for each).
Values for each gene represent ng amounts of RT qPCR product as compared to the standard.
All values for ARG3 and HIS4 RNA were normalized to the RNA levels from ACT1.
Normalized derivatives were then compared to the average of Gal4 828-881 +SM (highlighted in grey) to calculate percent activity.
Averages of each activity level for derivatives are highlighted in blue, were used to create the chart in Figure 2a and values given in Figure 2b.
Gal4 m4b was assayed in a separate experiment and is shown below.
					Gal4 828-881 +SM average=							% Gal4 828-881 Chart
					ARG3	HIS4						set Gal4 828-881 = 1.0
					0.107814	0.447792	set Gal4 828-881 = 1.0					average
	ACT1	ARG3	HIS4		ARG3/ACT1	HIS4/ACT1	ARG3/ACT1	HIS4/ACT1				ARG3	HIS4
1-	3.70308	0.0808736	0.149221		0.0126783	0.0600795	0.117594	0.134168		1-	WT Gcn4-Flag -SM	0.110744	0.12658
	2.91623	0.0503728	0.15307		0.0112013	0.0532837	0.103894	0.118992		1	WT Gcn4-Flag	0.989289	1.0757
1	1.36321	0.177114	0.454688		0.123947	0.498703	1.14963	1.11369		2	Gcn4 NAD	0.468212	1.10718
	1.42503	0.622448	0.810737		0.0893721	0.464677	0.828945	1.03771		3	Gcn4 CAD	0.333461	0.885539
2	2.49265	0.120084	0.94099		0.0431394	0.424161	0.400127	0.947227		4	vector	0.110633	0.0794822
	1.95508	0.22053	0.924823		0.0578205	0.567413	0.536298	1.26714		5-	Gal4 828-881 -SM	0.160937	0.101523
3	2.77404	0.0722814	0.732618		0.0426615	0.446672	0.395694	0.9975		5	Gal4 828-881	1	1
	1.34142	0.0916222	0.426465		0.0292423	0.346402	0.271228	0.773579		6	Gal4 828-871	0.905466	0.945411
4	2.53414	0.0185795	0.0736424		0.00733169	0.0290601	0.0680029	0.0648964		7	Gal4 857-871	0.228822	0.430305
	1.42553	0.0235554	0.0600473		0.016524	0.0421229	0.153264	0.094068		8	Gal4 852-871	0.374001	0.554014
5-	2.75133	0.0503224	0.127473		0.0182902	0.0463315	0.169646	0.103467		9	Gal4 847-871	0.670417	0.765449
	1.63546	0.0268416	0.0729259		0.0164123	0.0445905	0.152227	0.0995787		10	Gal4 840-871	0.737156	0.782308
5	2.65068	0.1911	1.30022		0.0720948	0.490522	0.668695	1.09542		11	Gal4 828-860	0.0980706	0.134122
	1.48032	0.212475	0.59962		0.143534	0.405062	1.33131	0.904576		13	Gal4 840-881	0.966888	1.00489
6	2.39593	0.143004	0.978812		0.0596862	0.408531	0.553602	0.912324		14	Gal4 847-881	0.543837	0.826594
	1.44765	0.196241	0.634308		0.135558	0.438163	1.25733	0.978497		15	Gal4 852-881	0.204916	0.371972
7	2.11129	0.0372804	0.43873		0.0176576	0.207802	0.163778	0.46406		16	Gal4 857-881	0.14248	0.264196
	1.18063	0.0374058	0.209647		0.0316828	0.177572	0.293865	0.39655		17	Gal4 840-860	0.146076	0.181299
8	2.10694	0.0460619	0.470138		0.021862	0.223138	0.202775	0.498308		19	Gal4 865A	0.743689	0.811887
	1.07803	0.0633703	0.294333		0.0587832	0.273027	0.545227	0.60972		20	Gal4 867A	0.913851	0.773224
9	2.6251	0.105953	0.879928		0.0403615	0.335198	0.374362	0.748558		21	Gal4 868A	0.337713	0.594635
	1.18564	0.123543	0.41536		0.1042	0.350325	0.966473	0.782339		22	Gal4 869A	0.327676	0.543751
10	2.54699	0.135504	0.820531		0.0532015	0.322157	0.493455	0.719434		23	Gal4 m2	0.473176	0.637049
	1.95034	0.206249	0.738138		0.10575	0.378466	0.980857	0.845182		24	Gal4 m3	0.530044	0.723657
11	2.19302	0.0165568	0.120087		0.00754978	0.0547587	0.0700258	0.122286		104	Gal4 m4b	0.154522	0.363884
	1.63405	0.0222182	0.1068		0.013597	0.0653592	0.126115	0.145959		26	Gal4 m5	0.16045	0.312312
13	2.83664	0.233271	1.46778		0.0822348	0.517435	0.762745	1.15552		27	Gal4 YLF --> AAA	0.0900173	0.211003
	1.97412	0.24924	0.755161		0.126254	0.382531	1.17103	0.85426
14	2.94488	0.130897	1.06939		0.044449	0.363137	0.412274	0.81095
	2.49664	0.181799	0.941601		0.0728177	0.377148	0.675399	0.842239
15	2.72896	0.0424374	0.455134		0.0155507	0.166779	0.144236	0.372448
	1.62856	0.0466339	0.270915		0.028635	0.166353	0.265596	0.371495
16	2.73948	0.0290841	0.297003		0.0106167	0.108416	0.098472	0.242112
	1.67879	0.0337539	0.21521		0.0201061	0.128194	0.186488	0.28628
17	2.75916	0.0290161	0.198954		0.0105163	0.072107	0.0975409	0.161028
	1.46585	0.0307564	0.13231		0.0209819	0.0902617	0.194612	0.201571
19	2.35392	0.137798	0.88932		0.0585398	0.377804	0.542969	0.843705
	1.22364	0.124592	0.427429		0.101821	0.349309	0.944409	0.78007
20	2.08675	0.11489	0.602641		0.0550571	0.288795	0.510666	0.64493
	1.84857	0.262488	0.746254		0.141995	0.403692	1.31703	0.901517
21	3.03253	0.0910356	0.799544		0.0300197	0.263656	0.278439	0.588791
	1.55817	0.0666911	0.418977		0.0428008	0.26889	0.396987	0.600479
22	2.56752	0.0704516	0.628855		0.0274396	0.244927	0.254508	0.546966
	1.75282	0.0757511	0.424265		0.0432168	0.242048	0.400845	0.540536
23	3.00143	0.117646	0.888716		0.0391965	0.296097	0.363556	0.661239
	1.94363	0.122126	0.533397		0.0628337	0.274433	0.582796	0.612859
24	2.86112	0.120256	0.939794		0.042031	0.328471	0.389847	0.733535
	1.76327	0.127417	0.563584		0.0722616	0.319624	0.670241	0.713779
26	3.06882	0.0402613	0.423409		0.0131194	0.137971	0.121686	0.308114
	2.16904	0.046587	0.307419		0.0214782	0.14173	0.199214	0.316509
27	2.78703	0.029538	0.266836		0.0105984	0.0957421	0.0983021	0.213809
	1.48241	0.0256976	0.138204		0.00881193	0.0932289	0.0817325	0.208197
RT qPCR of mut 4b was done in a separate experiment,
using Gal4 840-881 to compare activity					Gal4 840-881 +SM average=
					ARG3	HIS4
					0.815692	0.478319	set Gal4 840-881 = 1.0
		ACT1	ARG3	HIS4	ARG3/ACT1	HIS4/ACT1	ARG3/ACT1	HIS4/ACT1				set Gal4 840-881 = 1.0
103A	Gal4-Gcn4 (840-881)	3.56854	3.17277	1.70621	0.889095	0.478126	1.08999	0.999597				average			SEM
103B		3.79725	2.81865	1.81703	0.742289	0.478512	0.910011	1.0004				ARG3	HIS4		ARG3	HIS4
1044A	Gal4-Gcn4 (4b)	3.69952	0.436817	0.661089	0.118074	0.178696	0.144753	0.373591		103	Gal4-Gcn4 (840-881)	1	1		0.0899889	0.00040335
1044B		3.60058	0.482517	0.609974	0.134011	0.16941	0.164291	0.354177		104	Gal4-Gcn4 (4b)	0.154522	0.363884		0.00976889	0.00970693

## Sheet: Figure 3b
Data for Figure 3b. Chemical Shift Perturbations
		Gal4AD + ABD1, ΔδCaCb	Gal4AD + ABD1, ΔδavgNH	Gal4AD + ABD2, ΔδavgNH
	ASP 828	#N/A	#N/A	#N/A
	ASP 829	-0.05306	#N/A	#N/A
	GLY 830	#N/A	0.0140018	0.00531975
	ASN 831	-0.07959	0.00577008	0.011994
	ASN 832	-0.10612	0.0258618	0.0172664
	SER 833	-0.05306	0.0092439	0.0112474
	LYS 834	0	0.00505163	0.0113913
	PRO 835	-0.05306	#N/A	#N/A
	LEU 836	0	0.012865	0.0240456
	SER 837	0	0.0216413	0.0235314
	PRO 838	-0.07959	#N/A	#N/A
	GLY 839	#N/A	0.00569766	0.037162
	TRP 840	-0.10612	0.0347965	0.0505521
	THR 841	-2.5e-06	0.0743108	0.129801
	ASP 842	-0.02653	0.0166776	0.0345913
	GLN 843	0	0.0700537	0.018549
	THR 844	0.15918	0.0239187	0.0411536
	ALA 845	0.05306	0.0389856	0.0761668
	TYR 846	0.02653	0.0643475	0.146849
	ASN 847	0.07959	0.0619648	0.121124
	ALA 848	0.15918	0.0616284	0.100187
	PHE 849	-0.05306	0.106664	0.209483
	GLY 850	#N/A	0.0913332	0.181468
	ILE 851	0	0.0429514	0.0651643
	THR 852	0	0.115524	0.226554
	THR 853	0.07959	0.0793425	0.148162
	GLY 854	#N/A	0.032158	0.0590632
	MET 855	0.10612	0.0373039	0.0226774
	PHE 856	0	0.147879	0.155759
	ASN 857	-0.05306	0.101629	0.147123
	THR 858	3.55271e-15	0.117444	0.118393
	THR 859	0.10922	0.0128384	0.0572785
	THR 860	-0.185707	0.170184	0.128988
	MET 861	0.30913	0.254351	0.265531
	ASP 862	0.48377	0.128185	0.232695
	ASP 863	1.08831	0.271126	0.252909
	VAL 864	0.764547	0.118426	0.0693782
	TYR 865	0.676747	0.495243	0.592046
	ASN 866	0.451007	0.740874	0.558734
	TYR 867	0.443268	0.345778	0.376735
	LEU 868	0.377178	0.710725	0.522388
	PHE 869	0	1.02752	0.581273
	ASP 870	0.05306	0.34746	0.171544
	ASP 871	0.0214975	0.0276311	0.103905
	GLU 872	-0.01303	0.0205381	0.0323216
	ASP 873	0.0752475	0.0846938	0.0323347
	THR 874	0.02653	0.0413834	0.028247
	PRO 875	#N/A	#N/A	#N/A
	PRO 876	0	#N/A	#N/A
	ASN 877	0	0.0272738	0.0111867
	PRO 878	-0.05306	#N/A	#N/A
	LYS 879	-0.05306	0.00648019	0.013393
	LYS 880	0.0135	0.016503	0.0090604
	GLU 881	-0.07959	0.0052757	0.00203513

## Sheet: Figure 3c
Data for Figure 3c. Relaxation dynamics analysis
		Gal4AD		gal4AD:ABD1		gal4AD:ABD2
		T1/T2	err	T1/T2	err	T1/T2	err
	ASP 828	#N/A	#N/A	#N/A	#N/A	#N/A	#N/A
	ASP 829	#N/A	#N/A	#N/A	#N/A	#N/A	#N/A
	GLY 830	1.79845	0.3	2.60086	0.47	2.92562	0.23
	ASN 831	2.14085	0.21	2.84034	0.16	2.27419	0.39
	ASN 832	1.88889	0.26	2.9854	0.39	2.78767	0.25
	SER 833	2.46309	0.41	4.36641	0.27	5.76	0.5
	LYS 834	1.68421	0.36	2.20183	0.42	2.2093	0.26
	PRO 835	#N/A	#N/A	#N/A	#N/A	#N/A	#N/A
	LEU 836	1.58945	0.19	2.99294	0.17	2.53269	0.16
	SER 837	1.77358	0.25	2.85524	0.31	2.95035	0.22
	PRO 838	#N/A	#N/A	#N/A	#N/A	#N/A	#N/A
	GLY 839	2.17692	0.26	2.54279	0.35	2.92562	0.24
	TRP 840	1.55026	0.39	3.30254	0.4	4.1125	0.26
	THR 841	1.87568	0.46	3.88068	0.27	6.12414	0.48
	ASP 842	2.16111	0.28	3.97086	0.28	4.875	0.17
	GLN 843	1.72304	0.18	3.30458	0.18	2.879	0.18
	THR 844	1.74747	0.29	4.33411	0.35	5.51909	0.35
	ALA 845	1.67	0.39	3.65429	0.5	4.978	0.33
	TYR 846	1.49631	0.31	4.30409	0.27	6.18792	0.06
	ASN 847	1.77114	0.27	5	0.36	8.67785	0.35
	ALA 848	1.73936	0.37	4.44048	0.41	6.76259	0.6
	PHE 849	1.66577	0.21	5.59857	0.37	8.35616	0.8
	GLY 850	1.7033	0.31	4.39976	0.22	9.61538	0.6
	ILE 851	1.60246	0.24	4.61908	0.26	6.865	0.33
	THR 852	1.9162	0.32	5.77381	0.5	10.9848	0.9
	THR 853	2.23858	0.14	5.73479	0.49	7.75641	0.7
	GLY 854	2.03488	0.24	4.74375	0.27	4.88372	0.7
	MET 855	1.79348	0.28	4.95128	0.2	7.13415	1.1
	PHE 856	1.85465	0.35	6.40048	0.13	10.2158	1
	ASN 857	2.31034	0.41	6.13874	0.5	6.44172	0.6
	THR 858	2.1573	0.43	7.22667	0.44	11.374	1.4
	THR 859	#N/A	#N/A	8.03268	0.41	#N/A	#N/A
	THR 860	2.02174	0.26	6.28713	1	8.64865	0.7
	MET 861	#N/A	#N/A	#N/A	#N/A	#N/A	#N/A
	ASP 862	#N/A	#N/A	#N/A	#N/A	#N/A	#N/A
	ASP 863	1.71008	0.23	8.0694	0.45	8.12865	1
	VAL 864	1.42612	0.08	12.0859	1.3	10.3165	1
	TYR 865	1.65464	0.21	9.49367	0.8	10.625	1.2
	ASN 866	#N/A	#N/A	22.7941	7	#N/A	#N/A
	TYR 867	1.68	0.13	10.4613	0.36	17.3832	1.1
	LEU 868	1.52185	0.2	12.2293	1.4	25	9
	PHE 869	1.56268	0.22	17.6821	1.6	14.5385	1
	ASP 870	1.72554	0.22	6.89477	0.39	8.64062	0.16
	ASP 871	1.60913	0.24	3.30458	0.17	4.26569	0.22
	GLU 872	1.75393	0.23	3.30458	0.18	3.53836	0.16
	ASP 873	1.72316	0.17	3.00624	0.25	3.05485	0.15
	THR 874	1.50034	0.17	2.40199	0.17	2.51001	0.1
	PRO 875	#N/A	#N/A	#N/A	#N/A	#N/A	#N/A
	PRO 876	#N/A	#N/A	#N/A	#N/A	#N/A	#N/A
	ASN 877	1.87342	0.28	2.62774	0.28	2.62092	0.19
	PRO 878	#N/A	#N/A	#N/A	#N/A	#N/A	#N/A
	LYS 879	1.5457	0.19	2.65855	0.14	2.41758	0.09
	LYS 880	1.53383	0.28	1.82427	0.35	1.88148	0.32
	GLU 881	0.487805	0.42	0.392354	0.45	3.48291	0.13

## Sheet: Figure 3d
Data for Figure 3d. Secondary Structure Propensity
		Gal4 AD	Gal4AD:ABD1	Gal4AD:ABD2
	Res	ΔδCaCb	ΔδCaCb	ΔδCaCb
	D828	#N/A	#N/A	#N/A
	D829	-0.32413	-0.53637	-0.29463
	G830	-0.01669	#N/A	#N/A
	N831	-0.61517	-0.93353	-0.64478
	N832	-0.07278	-0.49726	-0.25552
	S833	-0.02034	-0.23258	-0.23259
	K834	-0.2484	-0.2484	-0.00666
	P835	0.11042	-0.10182	-0.10182
	L836	0.36536	0.36536	0.36536
	S837	-0.33048	-0.33048	-0.33048
	P838	0.6829	0.36454	0.28396
	G839	0.03644	#N/A	#N/A
	W840	0.92018	0.4957	0.4957
	T841	-0.77101	-0.77102	-1.01276
	D842	-0.11998	-0.2261	-0.46784
	Q843	0.47917	0.47917	0.47917
	T844	0.46362	1.10034	1.10034
	A845	0.21446	0.4267	0.66844
	Y846	0.481	0.58712	1.15119
	N847	-0.15923	0.15913	0.33941
	A848	-0.35615	0.28057	0.60289
	F849	0.60078	0.38854	0.38854
	G850	0.32544	#N/A	#N/A
	I851	0.17069	0.17069	0.25127
	T852	0.0808	0.0808	0.0808
	T853	0.14904	0.4674	0.4674
	G854	0.14138	#N/A	#N/A
	M855	-0.2951	0.12938	0.69345
	F856	-0.30519	-0.30519	-0.30519
	N857	0.06477	-0.14747	0.25543
	T858	-0.11802	-0.11802	-0.11802
	T859	0.15292	0.5898	0.5898
	T860	0.17993	-0.5629	-0.5629
	M861	0.21278	1.4493	1.06519
	D862	-0.82011	1.11497	1.809
	D863	-0.4016	3.95163	4.2985
	V864	0.22506	3.28325	2.88002
	Y865	-0.03091	2.67608	2.67608
	N866	0.20931	2.01334	1.6
	Y867	-0.67692	1.09615	1.25731
	L868	-0.38699	1.12172	0.87998
	F869	-0.29896	-0.29896	-0.29896
	D870	-0.59838	-0.38614	-0.06381
	D871	-0.7653	-0.67931	-0.67931
	E872	-0.46641	-0.51853	-0.51853
	D873	-0.75566	-0.45467	-0.53525
	T874	-0.66264	-0.55652	-0.39536
	P875	#N/A	#N/A	#N/A
	P876	0.21001	0.21001	0.37117
	N877	-0.72984	-0.72984	-0.32692
	P878	0.54073	0.32849	0.32849
	K879	0.17384	-0.0384	0.12276
	K880	0.1339	0.1879	0.26848
	E881	0.82674	0.50838	0.58896

## Sheet: Figure 5b-c
Data for Figure 5b-c. PRE
	ABD1 CH Groups		Gal4AD T860C	err	Gal4AD E872C	err	Gal4AD T874C	err			ABD2 CH Groups		Gal4AD T860C	err	Gal4AD E872C	err	Gal4AD T874C	err
	L162	162.CA	0.476027	0.123693	0.573468	0.0558154	0.749402	0.133375			V289	289.CG1	0.238514	0.0281334	0.323807	0.0112233	0.795108	0.0531535
	L162	162.CD1	0.28646	0.0386476	0.137612	0.0142683	0.637156	0.0367804			V289	289.CG2	0.0561654	0.0476042	0.0556801	0.0207698	1.1	0.0911514
	L162	162.CD2	0.136963	0.023038	0.0934887	0.0120677	0.631951	0.0264087			V292	292.CG1	0.134928	0.0583621	0.10454	0.0243017	1.1	0.0922417
	T163	163.CG2	0.459145	0.0142588	0.640724	0.00725554	0.795836	0.0143153			V292	292.CG2	0.0989539	0.0782587	0.0509887	0.0381452	1.07306	0.102869
	L169	169.CD2	0.0638455	0.0114258	0.106493	0.00697134	0.324646	0.0111814			I296	296.CD1	0.0324093	0.0467691	0.0127268	0.0241526	0.714387	0.0563269
	V170	170.CG1	0.475072	0.0111756	0.511964	0.00471861	0.757891	0.014912			I296	296.CG2	0.0416202	0.0939063	0.0293149	0.0353836	0.902996	0.0970757
	V170	170.CG2	0.0777924	0.0342594	0.116097	0.0162015	0.460993	0.0517298			I299	299.CD1	0.0196392	0.0740226	0.00533832	0.0371034	1.1	0.151349
	M173	173.CE	0.405245	0.0333418	0.36056	0.0248318	0.853288	0.0415834			I299	299.CG2	0.16264	0.0720934	0.0802121	0.0345575	1.07694	0.10054
	V175	175.CG2	0.642446	0.0111535	0.652801	0.00700644	0.852491	0.0115498			L308	308.CD1	0.338943	0.111948	0.703043	0.0901225	#N/A	1.46259
	I178	178.CG2	0.885899	0.0243344	0.909295	0.0172375	0.94061	0.0242866			L308	308.CD2	0.250044	0.0659784	0.2638	0.0343281	1.1	0.105895
	L183	183.CA	0.755247	0.173522	1.08415	0.154805	1.11392	0.226987			A312	312.CB	0.206282	0.126649	0.404063	0.0608388	1.1	0.153982
	L183	183.CD1	0.910609	0.011773	1.0493	0.00718093	1.09102	0.0115128			T315	315.CG2	0.00371984	0.121347	0.0384579	0.0538154	1.1	0.181642
	L183	183.CD2	0.927764	0.0122275	0.977979	0.00871463	0.995631	0.0122931			T322	322.CG2	0.172706	0.0846764	0.148033	0.0423644	0.912239	0.116164
	I186	186.CA	0.599484	0.0613459	0.541057	0.0164765	0.891546	0.0605626			M328	328.CE	0.0667518	0.0427553	0.0535048	0.0255583	1.1	0.0798126
	I186	186.CD1	0.773481	0.0201048	0.646923	0.0122294	0.949017	0.0204173			T329	329.CG2	0.295181	0.115638	0.487261	0.0565845	0.982003	0.161136
	P187	187.CA	1.01949	0.168228	1.21586	0.10248	0.808209	0.168913			V332	332.CG1	0.134776	0.0800653	0.215979	0.0369044	1.1	0.13851
	I189	189.CD1	0.874709	0.0147019	0.869501	0.00999317	0.980525	0.0148701			V332	332.CG2	0	0.0931488	0	0.0516285	1.03093	0.140428
	P191	191.CA	1.07334	0.105014	1.00736	0.0495834	0.998025	0.113273			A345	345.CB	0.110936	0.0818817	0.1729	0.0339207	0.614647	0.1089
	N192	192.CA	1.04514	0.193397	1.50338	0.10383	0.929246	0.18209			I349	349.CD1	0.000796292	0.0579958	0.00565382	0.0411489	1.1	0.181005
	I193	193.CD1	0.818609	0.0157115	0.830892	0.00987898	0.907227	0.0157468			A351	351.CB	0.416317	0.0626037	0.392151	0.0317284	1.03358	0.0881271
	I193	193.CG2	0.863152	0.0172321	0.868538	0.0114105	0.971638	0.0175321			V355	355.CG1	0.625845	0.0212415	0.609989	0.0091274	1.04325	0.0351183
	V199	199.CA	0.574007	0.210086	0.324252	0.111946	0.894938	0.206293			V355	355.CG2	0.661357	0.0284863	0.751839	0.0161608	1.07083	0.0564291
	V199	199.CG2	0.53731	0.0178647	0.331639	0.0133377	0.804326	0.0191149			A361	361.CB	0.910699	0.0206156	0.710121	0.0093087	1.03366	0.0386606
	T200	200.CG2	0.163352	0.0254626	0.280355	0.0162978	0.247365	0.0268778			L368	368.CB	0.964232	0.0331153	0.832623	0.0156798	1.04722	0.0628814
	A201	201.CB	0.297717	0.0141172	0.195184	0.00909691	0.558865	0.0145881
	A203	203.CB	-0.0205636	0.0309956	0.000775738	0.0139055	0.0287334	0.0304762
	L207	207.CD2	0.83556	0.00745178	0.99217	0.00513641	0.987589	0.00736715
	T209	209.CG2	0.889808	0.0192743	0.835502	0.0108996	0.88379	0.0193039
	M213	213.CE	0.000387428	0.00776907	0.0039654	0.0055734	0.0191922	0.00939398
	A215	215.CB	0.742377	0.0157119	0.713819	0.00773474	0.881178	0.0157964
	A216	216.CB	0.0223969	0.0191972	0.0454637	0.0125221	0.0465107	0.0191953
	V219	219.CA	0.800433	0.174371	0.953602	0.0994382	0.916521	0.17159
	V219	219.CG1	0.846477	0.0261864	0.876193	0.0160913	0.982776	0.0248084
	V219	219.CG2	0.745968	0.01714	0.777599	0.0117844	0.866111	0.0173809
	I222	222.CD1	0.627518	0.0145836	0.766806	0.00892814	0.87352	0.01463
	L227	227.CD1	0.286227	0.0113718	0.530096	0.00851103	0.738267	0.0114621
	A230	230.CA	0.710259	0.0726064	0.766437	0.0343929	0.837501	0.0713445
	A237	237.CA	0.917167	0.0378512	1.00719	0.0190384	1.00108	0.0379058

## Sheet: Figure5e-f
Data for Figure 5e-f. Xplor-NIH ensemble simulations of PRE data
ensemble 1	totalE	pre	pre_rms		ensemble 2	totalE	pre	pre_rms		ensemble 3	totalE	pre	pre_rms		ensemble 4	totalE	pre	pre_rms		ensemble 5	totalE	pre	pre_rms		ensemble 6	totalE	pre	pre_rms
2lpb_10_regularized_1_0_0.pdb	6045.81	28.41	2007.26		2lpb_10_regularized_2_0_0.pdb	4627.9	26.86	5.718		2lpb_10_regularized_3_0_0.pdb	4485.07	26.23	118.195		2lpb_10_regularized_4_0_0.pdb	4419.85	2.57	42.554		2lpb_10_regularized_5_0_0.pdb	4505.57	28.25	35.374		2lpb_10_regularized_6_0_0.pdb	4434.46	2.09	51.502
2lpb_10_regularized_1_1_0.pdb	6339.41	26.9	9.445		2lpb_10_regularized_2_1_0.pdb	4774.1	25.98	21.555		2lpb_10_regularized_3_1_0.pdb	4493.14	13.93	10.666		2lpb_10_regularized_4_1_0.pdb	4456.17	3.38	131.532		2lpb_10_regularized_5_1_0.pdb	4481.75	3.82	93.619		2lpb_10_regularized_6_1_0.pdb	4494.29	4.94	10.37
2lpb_10_regularized_1_2_0.pdb	6196.15	30.43	28.44		2lpb_10_regularized_2_2_0.pdb	4653.35	26.59	112.132		2lpb_10_regularized_3_2_0.pdb	4492.89	14.05	3.705		2lpb_10_regularized_4_2_0.pdb	4439.7	26.33	29.676		2lpb_10_regularized_5_2_0.pdb	4431.24	3.24	62.735		2lpb_10_regularized_6_2_0.pdb	4394.07	2.25	15.935
2lpb_10_regularized_1_3_0.pdb	5227.12	29.69	172.128		2lpb_10_regularized_2_3_0.pdb	4603.64	27.08	4.189		2lpb_10_regularized_3_3_0.pdb	4508.46	25.78	11.753		2lpb_10_regularized_4_3_0.pdb	4382.6	2.15	282.806		2lpb_10_regularized_5_3_0.pdb	4469.1	25.69	21.02		2lpb_10_regularized_6_3_0.pdb	4397.16	1.94	50.876
2lpb_10_regularized_1_4_0.pdb	10392.9	31.29	63.919		2lpb_10_regularized_2_4_0.pdb	4724.84	27.53	17.655		2lpb_10_regularized_3_4_0.pdb	4483.58	24.98	12.796		2lpb_10_regularized_4_4_0.pdb	4535.27	2.96	205.667		2lpb_10_regularized_5_4_0.pdb	4457.95	2.09	397.523		2lpb_10_regularized_6_4_0.pdb	4480.13	4.6	14.518
2lpb_10_regularized_1_5_0.pdb	5599.94	26.49	42.415		2lpb_10_regularized_2_5_0.pdb	4688.98	27.34	14.426		2lpb_10_regularized_3_5_0.pdb	4499.86	2.08	221.389		2lpb_10_regularized_4_5_0.pdb	4489.37	27.35	9.054		2lpb_10_regularized_5_5_0.pdb	4487.36	2.2	105.226		2lpb_10_regularized_6_5_0.pdb	4457.75	2.62	26.236
2lpb_10_regularized_1_6_0.pdb	5605.97	30.06	49.451		2lpb_10_regularized_2_6_0.pdb	4597.06	27.54	39.05		2lpb_10_regularized_3_6_0.pdb	4544.24	26.25	6.714		2lpb_10_regularized_4_6_0.pdb	4460.88	1.74	82.908		2lpb_10_regularized_5_6_0.pdb	4518.38	28.28	10.185		2lpb_10_regularized_6_6_0.pdb	4435.23	2.75	42.243
2lpb_10_regularized_1_7_0.pdb	6299.02	27.14	6.92		2lpb_10_regularized_2_7_0.pdb	4660.67	26.32	20.744		2lpb_10_regularized_3_7_0.pdb	4499.97	25.14	54.766		2lpb_10_regularized_4_7_0.pdb	4512.08	29.9	11.055		2lpb_10_regularized_5_7_0.pdb	4382.14	11.29	16.879		2lpb_10_regularized_6_7_0.pdb	4581.44	28.68	4.346
2lpb_10_regularized_1_8_0.pdb	5601.63	26.63	29.081		2lpb_10_regularized_2_8_0.pdb	4679.02	16.89	2.885		2lpb_10_regularized_3_8_0.pdb	4446.46	1.82	178.283		2lpb_10_regularized_4_8_0.pdb	4474.05	26.41	56.529		2lpb_10_regularized_5_8_0.pdb	4421.32	2.13	239.276		2lpb_10_regularized_6_8_0.pdb	4435.7	1.46	61.651
2lpb_10_regularized_1_9_0.pdb	5633.64	27.13	22.396		2lpb_10_regularized_2_9_0.pdb	4649.83	26.4	163.797		2lpb_10_regularized_3_9_0.pdb	4438.64	2.71	58.468		2lpb_10_regularized_4_9_0.pdb	4400.89	10.5	8.152		2lpb_10_regularized_5_9_0.pdb	4484.66	1.44	174.349		2lpb_10_regularized_6_9_0.pdb	4408.45	3.02	75.475
2lpb_11_regularized_1_0_0.pdb	5530.45	27.98	9.301		2lpb_11_regularized_2_0_0.pdb	4689.79	27.17	43.647		2lpb_11_regularized_3_0_0.pdb	4430.63	2.13	68.342		2lpb_11_regularized_4_0_0.pdb	4513.25	26.65	28.937		2lpb_11_regularized_5_0_0.pdb	4575.7	24.85	11.887		2lpb_11_regularized_6_0_0.pdb	4543.64	4.13	13.761
2lpb_11_regularized_1_1_0.pdb	33220	26.51	11.597		2lpb_11_regularized_2_1_0.pdb	4645.66	12.55	18.662		2lpb_11_regularized_3_1_0.pdb	4425.53	2.82	166.12		2lpb_11_regularized_4_1_0.pdb	4508.33	20.38	10.059		2lpb_11_regularized_5_1_0.pdb	4462.29	26.65	30.312		2lpb_11_regularized_6_1_0.pdb	4908.33	11.69	26.132
2lpb_11_regularized_1_2_0.pdb	6262.53	30.09	127.378		2lpb_11_regularized_2_2_0.pdb	4612.7	27.8	5.129		2lpb_11_regularized_3_2_0.pdb	4517.54	24.64	0.934		2lpb_11_regularized_4_2_0.pdb	4461.38	1.43	351.165		2lpb_11_regularized_5_2_0.pdb	4544.33	25.54	26.148		2lpb_11_regularized_6_2_0.pdb	4706.98	26.53	13.724
2lpb_11_regularized_1_3_0.pdb	5328.65	28.26	103.972		2lpb_11_regularized_2_3_0.pdb	4696.12	30.1	16.128		2lpb_11_regularized_3_3_0.pdb	4506.8	29.2	190.22		2lpb_11_regularized_4_3_0.pdb	4387.1	2.27	222.438		2lpb_11_regularized_5_3_0.pdb	4506.46	27.42	27.721		2lpb_11_regularized_6_3_0.pdb	4442.99	26.18	43.272
2lpb_11_regularized_1_4_0.pdb	5914.3	27.3	37.038		2lpb_11_regularized_2_4_0.pdb	4705.61	29.49	5.38		2lpb_11_regularized_3_4_0.pdb	4479.57	27.97	8.821		2lpb_11_regularized_4_4_0.pdb	4474.77	4.1	120.31		2lpb_11_regularized_5_4_0.pdb	4427.97	29.66	11.949		2lpb_11_regularized_6_4_0.pdb	4516.88	23.23	102.895
2lpb_11_regularized_1_5_0.pdb	10085.6	27.61	81.56		2lpb_11_regularized_2_5_0.pdb	4863.71	27.65	42.913		2lpb_11_regularized_3_5_0.pdb	4487.9	15.9	23.185		2lpb_11_regularized_4_5_0.pdb	4436.45	28.13	8.43		2lpb_11_regularized_5_5_0.pdb	4556.87	4.34	78.083		2lpb_11_regularized_6_5_0.pdb	4430.65	3.02	100.946
2lpb_11_regularized_1_6_0.pdb	6206.05	27.21	117.778		2lpb_11_regularized_2_6_0.pdb	4758.31	6.51	57.078		2lpb_11_regularized_3_6_0.pdb	4556.63	2.36	395.872		2lpb_11_regularized_4_6_0.pdb	4429.34	26.46	11.859		2lpb_11_regularized_5_6_0.pdb	4425.6	28.34	26.44		2lpb_11_regularized_6_6_0.pdb	4489.14	3.82	112.567
2lpb_11_regularized_1_7_0.pdb	5443.76	28.76	42.855		2lpb_11_regularized_2_7_0.pdb	4603.42	29.69	8.515		2lpb_11_regularized_3_7_0.pdb	4481.17	3.38	33.021		2lpb_11_regularized_4_7_0.pdb	4406.64	31.02	18.08		2lpb_11_regularized_5_7_0.pdb	4481.67	29.93	107.294		2lpb_11_regularized_6_7_0.pdb	4436.95	2.19	32.848
2lpb_11_regularized_1_8_0.pdb	5572.12	28.19	31.599		2lpb_11_regularized_2_8_0.pdb	4593.18	22.58	53.149		2lpb_11_regularized_3_8_0.pdb	4465.09	26.59	8.528		2lpb_11_regularized_4_8_0.pdb	4407.4	2.86	82.631		2lpb_11_regularized_5_8_0.pdb	4437	5.78	90.12		2lpb_11_regularized_6_8_0.pdb	4466.65	3.14	100.978
2lpb_11_regularized_1_9_0.pdb	5484.22	29.29	101.935		2lpb_11_regularized_2_9_0.pdb	4553.08	27.48	6.03		2lpb_11_regularized_3_9_0.pdb	4531.43	2.54	28.28		2lpb_11_regularized_4_9_0.pdb	4507.55	23.96	18.335		2lpb_11_regularized_5_9_0.pdb	4447.33	25.96	23.458		2lpb_11_regularized_6_9_0.pdb	4899.25	30.94	11.221
2lpb_12_regularized_1_0_0.pdb	5470.47	28.93	63.491		2lpb_12_regularized_2_0_0.pdb	4735.12	9.95	203.431		2lpb_12_regularized_3_0_0.pdb	4627.87	32.37	117.298		2lpb_12_regularized_4_0_0.pdb	4462.67	28.13	22.585		2lpb_12_regularized_5_0_0.pdb	4437.87	2.85	77.039		2lpb_12_regularized_6_0_0.pdb	4446.79	3.85	38.835
2lpb_12_regularized_1_1_0.pdb	8755.08	32.82	71.579		2lpb_12_regularized_2_1_0.pdb	4698.45	18.9	33.928		2lpb_12_regularized_3_1_0.pdb	4565.31	28.3	42.543		2lpb_12_regularized_4_1_0.pdb	4480.09	25.68	11.811		2lpb_12_regularized_5_1_0.pdb	4429.7	2.02	115.14		2lpb_12_regularized_6_1_0.pdb	4419.94	1.85	45.208
2lpb_12_regularized_1_2_0.pdb	5430.72	27.56	8.423		2lpb_12_regularized_2_2_0.pdb	4638.23	28	40.778		2lpb_12_regularized_3_2_0.pdb	4441.06	5.22	15.557		2lpb_12_regularized_4_2_0.pdb	4392.12	2.11	172.502		2lpb_12_regularized_5_2_0.pdb	4442.4	2.42	98.365		2lpb_12_regularized_6_2_0.pdb	4449.32	3.37	76.802
2lpb_12_regularized_1_3_0.pdb	6423.71	28.72	82.52		2lpb_12_regularized_2_3_0.pdb	4648.95	17.35	7.407		2lpb_12_regularized_3_3_0.pdb	4505.8	3.1	30.751		2lpb_12_regularized_4_3_0.pdb	4440.42	24.43	20.381		2lpb_12_regularized_5_3_0.pdb	4412.53	2.97	89.884		2lpb_12_regularized_6_3_0.pdb	4463.99	2.84	26.116
2lpb_12_regularized_1_4_0.pdb	5467.2	28.06	117.329		2lpb_12_regularized_2_4_0.pdb	4665.74	17.3	18.863		2lpb_12_regularized_3_4_0.pdb	4447.05	4.87	30.415		2lpb_12_regularized_4_4_0.pdb	4427.28	3.57	51.475		2lpb_12_regularized_5_4_0.pdb	4499.04	2.94	45.018		2lpb_12_regularized_6_4_0.pdb	4402.03	3.24	59.246
2lpb_12_regularized_1_5_0.pdb	5322.96	27.41	145.115		2lpb_12_regularized_2_5_0.pdb	4598.75	30.3	62.874		2lpb_12_regularized_3_5_0.pdb	4558.21	27.35	3.091		2lpb_12_regularized_4_5_0.pdb	4557.83	2.91	43.301		2lpb_12_regularized_5_5_0.pdb	4397.1	3.02	89.467		2lpb_12_regularized_6_5_0.pdb	4465.86	1.59	120.301
2lpb_12_regularized_1_6_0.pdb	5471.05	27.32	33.728		2lpb_12_regularized_2_6_0.pdb	4658.38	6.11	40.211		2lpb_12_regularized_3_6_0.pdb	4530.64	26.41	222.173		2lpb_12_regularized_4_6_0.pdb	4439.42	26.12	670.195		2lpb_12_regularized_5_6_0.pdb	4409.13	2.52	106.57		2lpb_12_regularized_6_6_0.pdb	4461.77	1.76	135.843
2lpb_12_regularized_1_7_0.pdb	6255.83	29.83	13.227		2lpb_12_regularized_2_7_0.pdb	4694.62	3.04	288.851		2lpb_12_regularized_3_7_0.pdb	4469.12	5.56	188.961		2lpb_12_regularized_4_7_0.pdb	4525.46	31.7	142.668		2lpb_12_regularized_5_7_0.pdb	4463.8	2.7	37.382		2lpb_12_regularized_6_7_0.pdb	4470.49	2.64	14.414
2lpb_12_regularized_1_8_0.pdb	5487.53	27.65	27.673		2lpb_12_regularized_2_8_0.pdb	4626.82	3.19	116.204		2lpb_12_regularized_3_8_0.pdb	4485.15	24.91	14.024		2lpb_12_regularized_4_8_0.pdb	4442.8	21.87	14.455		2lpb_12_regularized_5_8_0.pdb	4432.3	2.85	168.695		2lpb_12_regularized_6_8_0.pdb	4397.81	2.97	97.505
2lpb_12_regularized_1_9_0.pdb	5999.94	28.96	180.186		2lpb_12_regularized_2_9_0.pdb	4593.12	27.44	6.227		2lpb_12_regularized_3_9_0.pdb	4589.06	27.18	1.236		2lpb_12_regularized_4_9_0.pdb	4403.42	26.25	149.861		2lpb_12_regularized_5_9_0.pdb	4507.63	2.76	36.772		2lpb_12_regularized_6_9_0.pdb	4510.17	26.14	106.125
2lpb_13_regularized_1_0_0.pdb	5550.64	27.06	28.04		2lpb_13_regularized_2_0_0.pdb	4653.58	31.68	8.894		2lpb_13_regularized_3_0_0.pdb	4480.88	6.1	48.42		2lpb_13_regularized_4_0_0.pdb	4659.96	29.34	12.198		2lpb_13_regularized_5_0_0.pdb	4552.71	29.88	27.118		2lpb_13_regularized_6_0_0.pdb	4467.07	4.97	48.326
2lpb_13_regularized_1_1_0.pdb	9120.14	27.46	90.855		2lpb_13_regularized_2_1_0.pdb	4794.2	27.54	180.653		2lpb_13_regularized_3_1_0.pdb	4433.37	26.22	4.197		2lpb_13_regularized_4_1_0.pdb	4473.11	24.97	3.636		2lpb_13_regularized_5_1_0.pdb	4378.52	2.29	61.608		2lpb_13_regularized_6_1_0.pdb	4546.4	29.56	29.777
2lpb_13_regularized_1_2_0.pdb	6293.29	27.28	31.522		2lpb_13_regularized_2_2_0.pdb	4569.34	26.09	11.336		2lpb_13_regularized_3_2_0.pdb	4477.87	22.91	6.69		2lpb_13_regularized_4_2_0.pdb	4538.43	32.27	720.389		2lpb_13_regularized_5_2_0.pdb	4480.02	7.25	21.34		2lpb_13_regularized_6_2_0.pdb	4585.08	1.92	39.57
2lpb_13_regularized_1_3_0.pdb	6261.92	27.62	75.149		2lpb_13_regularized_2_3_0.pdb	4954.81	26.05	9.901		2lpb_13_regularized_3_3_0.pdb	4596.19	31.87	316.981		2lpb_13_regularized_4_3_0.pdb	4527.23	26.82	22.283		2lpb_13_regularized_5_3_0.pdb	4522.85	4.25	25.682		2lpb_13_regularized_6_3_0.pdb	4496.66	3.43	127.189
2lpb_13_regularized_1_4_0.pdb	13135.4	28.78	98.778		2lpb_13_regularized_2_4_0.pdb	7148.7	25.9	9.035		2lpb_13_regularized_3_4_0.pdb	4795.41	24.87	8.537		2lpb_13_regularized_4_4_0.pdb	4621.84	28.25	350.587		2lpb_13_regularized_5_4_0.pdb	4842.01	23.54	502.568		2lpb_13_regularized_6_4_0.pdb	4949.17	2.96	93.114
2lpb_13_regularized_1_5_0.pdb	10159	31.61	26.41		2lpb_13_regularized_2_5_0.pdb	4533.52	27.19	82.265		2lpb_13_regularized_3_5_0.pdb	4513.34	22.89	7.593		2lpb_13_regularized_4_5_0.pdb	4407.01	2.27	53.968		2lpb_13_regularized_5_5_0.pdb	4686.21	28.23	26.286		2lpb_13_regularized_6_5_0.pdb	4443.97	15.56	10.584
2lpb_13_regularized_1_6_0.pdb	5906.18	26.78	8.743		2lpb_13_regularized_2_6_0.pdb	4754.42	21.42	4.406		2lpb_13_regularized_3_6_0.pdb	4765.71	26.75	6.743		2lpb_13_regularized_4_6_0.pdb	5075.62	31.99	304.22		2lpb_13_regularized_5_6_0.pdb	4427	23.81	7.121		2lpb_13_regularized_6_6_0.pdb	4563.42	20.87	6.896
2lpb_13_regularized_1_7_0.pdb	5432.09	26.17	31.33		2lpb_13_regularized_2_7_0.pdb	4779.25	32.22	55.971		2lpb_13_regularized_3_7_0.pdb	4618.23	28.4	11.629		2lpb_13_regularized_4_7_0.pdb	4537.2	31.4	115.691		2lpb_13_regularized_5_7_0.pdb	4510.29	22.97	22.714		2lpb_13_regularized_6_7_0.pdb	4583.51	2.87	314.381
2lpb_13_regularized_1_8_0.pdb	15289.8	27.72	116.957		2lpb_13_regularized_2_8_0.pdb	4619.23	25.68	28.864		2lpb_13_regularized_3_8_0.pdb	4705.2	3.2	114.535		2lpb_13_regularized_4_8_0.pdb	5226.53	2.09	225.355		2lpb_13_regularized_5_8_0.pdb	4724.31	6.38	212.37		2lpb_13_regularized_6_8_0.pdb	4534.7	2.01	45.619
2lpb_13_regularized_1_9_0.pdb	5504.73	27.83	92.53		2lpb_13_regularized_2_9_0.pdb	5044.5	26.78	144.487		2lpb_13_regularized_3_9_0.pdb	4581.47	26.26	53.642		2lpb_13_regularized_4_9_0.pdb	4459.73	27.64	13.952		2lpb_13_regularized_5_9_0.pdb	4480.94	32.88	157.135		2lpb_13_regularized_6_9_0.pdb	4443.9	26.68	44.821
2lpb_1_regularized_1_0_0.pdb	5453.66	26.99	12.948		2lpb_1_regularized_2_0_0.pdb	4682.57	26.62	50.746		2lpb_1_regularized_3_0_0.pdb	4526.49	26.55	8.152		2lpb_1_regularized_4_0_0.pdb	4440.15	27.24	4.001		2lpb_1_regularized_5_0_0.pdb	4450.9	2.86	28.867		2lpb_1_regularized_6_0_0.pdb	4422.66	2.64	122.178
2lpb_1_regularized_1_1_0.pdb	5550.02	30.69	54.267		2lpb_1_regularized_2_1_0.pdb	4669.23	29.53	176.826		2lpb_1_regularized_3_1_0.pdb	4483.46	7.36	190.585		2lpb_1_regularized_4_1_0.pdb	4427.98	3.08	193.75		2lpb_1_regularized_5_1_0.pdb	4481.97	26.58	23.585		2lpb_1_regularized_6_1_0.pdb	4484.62	23.15	46.379
2lpb_1_regularized_1_2_0.pdb	5447.21	27.39	90.865		2lpb_1_regularized_2_2_0.pdb	4601.82	25.39	28.337		2lpb_1_regularized_3_2_0.pdb	4493.51	28.04	58.158		2lpb_1_regularized_4_2_0.pdb	4620.11	5.65	60.245		2lpb_1_regularized_5_2_0.pdb	4396.18	4.92	34.383		2lpb_1_regularized_6_2_0.pdb	4433.62	2.52	54.933
2lpb_1_regularized_1_3_0.pdb	5638.26	30.08	91.986		2lpb_1_regularized_2_3_0.pdb	4467.02	2.43	58.309		2lpb_1_regularized_3_3_0.pdb	4480.27	4.47	88.7		2lpb_1_regularized_4_3_0.pdb	4475.2	26.62	4.856		2lpb_1_regularized_5_3_0.pdb	4462.97	4.06	10.895		2lpb_1_regularized_6_3_0.pdb	4458.13	4.58	63.081
2lpb_1_regularized_1_4_0.pdb	6266.54	30.36	24.407		2lpb_1_regularized_2_4_0.pdb	4730.42	2.75	249.909		2lpb_1_regularized_3_4_0.pdb	4453.02	15.56	41.668		2lpb_1_regularized_4_4_0.pdb	4475.47	29.01	110.887		2lpb_1_regularized_5_4_0.pdb	4386.24	3.03	130.166		2lpb_1_regularized_6_4_0.pdb	4438.29	4.03	67.911
2lpb_1_regularized_1_5_0.pdb	5511.29	27.39	83.673		2lpb_1_regularized_2_5_0.pdb	4675.56	4.45	44.748		2lpb_1_regularized_3_5_0.pdb	4556.16	25.83	1.776		2lpb_1_regularized_4_5_0.pdb	4481.39	26.04	28.416		2lpb_1_regularized_5_5_0.pdb	4456.03	2.33	92.542		2lpb_1_regularized_6_5_0.pdb	4526.03	26.22	5.076
2lpb_1_regularized_1_6_0.pdb	5552.81	31.71	56.97		2lpb_1_regularized_2_6_0.pdb	4610.33	29.2	9.068		2lpb_1_regularized_3_6_0.pdb	4554.64	26.88	85.593		2lpb_1_regularized_4_6_0.pdb	4503.15	1.6	209.912		2lpb_1_regularized_5_6_0.pdb	4459.04	3.55	37.649		2lpb_1_regularized_6_6_0.pdb	4452.64	24.86	14.587
2lpb_1_regularized_1_7_0.pdb	5564.81	28.04	31.098		2lpb_1_regularized_2_7_0.pdb	4662.41	18.79	9.839		2lpb_1_regularized_3_7_0.pdb	4435.12	1.71	68.009		2lpb_1_regularized_4_7_0.pdb	4442.75	2.26	68.947		2lpb_1_regularized_5_7_0.pdb	4518.18	24.22	106.975		2lpb_1_regularized_6_7_0.pdb	4408.86	3.31	28.249
2lpb_1_regularized_1_8_0.pdb	5495.2	26.13	21.828		2lpb_1_regularized_2_8_0.pdb	4673.75	27.37	73.491		2lpb_1_regularized_3_8_0.pdb	4493.93	28.2	13.057		2lpb_1_regularized_4_8_0.pdb	4440.17	23.77	61.084		2lpb_1_regularized_5_8_0.pdb	4452.13	29.71	523.441		2lpb_1_regularized_6_8_0.pdb	4455.09	24.57	89.093
2lpb_1_regularized_1_9_0.pdb	5404.25	29.66	39.97		2lpb_1_regularized_2_9_0.pdb	4651.57	18.58	3.22		2lpb_1_regularized_3_9_0.pdb	4608.6	27.22	12.894		2lpb_1_regularized_4_9_0.pdb	4467.83	1.97	163.019		2lpb_1_regularized_5_9_0.pdb	4492.01	26.44	16.027		2lpb_1_regularized_6_9_0.pdb	4461.56	1.86	65.966
2lpb_2_regularized_1_0_0.pdb	5438.41	27.05	6.646		2lpb_2_regularized_2_0_0.pdb	4676.05	26.12	16.575		2lpb_2_regularized_3_0_0.pdb	4528.01	26.72	82.374		2lpb_2_regularized_4_0_0.pdb	4404.42	25.91	11.031		2lpb_2_regularized_5_0_0.pdb	4447.96	26.25	4.077		2lpb_2_regularized_6_0_0.pdb	4411.57	2.36	164.832
2lpb_2_regularized_1_1_0.pdb	5712.01	27.6	30.777		2lpb_2_regularized_2_1_0.pdb	4674.43	25.75	18.835		2lpb_2_regularized_3_1_0.pdb	4435.11	3.34	21.185		2lpb_2_regularized_4_1_0.pdb	4422.02	3.4	49.672		2lpb_2_regularized_5_1_0.pdb	4492.91	2.29	135.239		2lpb_2_regularized_6_1_0.pdb	4457.02	2.6	99.682
2lpb_2_regularized_1_2_0.pdb	5447.17	26.58	6.081		2lpb_2_regularized_2_2_0.pdb	4650.24	26.94	4.465		2lpb_2_regularized_3_2_0.pdb	4517.33	29.96	36.559		2lpb_2_regularized_4_2_0.pdb	4475.35	2.7	87.425		2lpb_2_regularized_5_2_0.pdb	4484.74	28.71	3.629		2lpb_2_regularized_6_2_0.pdb	4408.86	2.82	46.148
2lpb_2_regularized_1_3_0.pdb	6279.24	28.74	40.665		2lpb_2_regularized_2_3_0.pdb	4700.8	25.86	13.546		2lpb_2_regularized_3_3_0.pdb	4595.31	27.33	5.812		2lpb_2_regularized_4_3_0.pdb	4390.26	1.87	354.2		2lpb_2_regularized_5_3_0.pdb	4517.41	27.95	15.121		2lpb_2_regularized_6_3_0.pdb	4465.95	2.3	63.883
2lpb_2_regularized_1_4_0.pdb	6049.43	29.78	101.246		2lpb_2_regularized_2_4_0.pdb	4587.58	2.36	103.159		2lpb_2_regularized_3_4_0.pdb	4514.45	29.48	13.929		2lpb_2_regularized_4_4_0.pdb	4485.36	5.98	14.835		2lpb_2_regularized_5_4_0.pdb	4483.26	1.98	82.199		2lpb_2_regularized_6_4_0.pdb	4451.45	2.3	73.682
2lpb_2_regularized_1_5_0.pdb	5604.54	28.07	64.427		2lpb_2_regularized_2_5_0.pdb	4536.61	26.06	2.626		2lpb_2_regularized_3_5_0.pdb	4522.68	23.54	37.093		2lpb_2_regularized_4_5_0.pdb	4479.45	2.68	72.095		2lpb_2_regularized_5_5_0.pdb	4418.21	2.71	49.994		2lpb_2_regularized_6_5_0.pdb	4542.93	2.91	33.951
2lpb_2_regularized_1_6_0.pdb	5553.46	30.22	25.553		2lpb_2_regularized_2_6_0.pdb	4657.81	18.33	20.537		2lpb_2_regularized_3_6_0.pdb	4521.15	3.49	88.749		2lpb_2_regularized_4_6_0.pdb	4435.62	23.12	1.796		2lpb_2_regularized_5_6_0.pdb	4372.84	3.01	28.036		2lpb_2_regularized_6_6_0.pdb	4470.56	25.97	133.053
2lpb_2_regularized_1_7_0.pdb	5619.68	27.48	94.636		2lpb_2_regularized_2_7_0.pdb	4683.19	23.75	173.632		2lpb_2_regularized_3_7_0.pdb	4486.81	4.58	145.087		2lpb_2_regularized_4_7_0.pdb	4501.46	28.82	32.933		2lpb_2_regularized_5_7_0.pdb	4526.6	2.43	141.642		2lpb_2_regularized_6_7_0.pdb	4450.44	26.71	25.895
2lpb_2_regularized_1_8_0.pdb	5345.08	29.74	45.088		2lpb_2_regularized_2_8_0.pdb	4649.6	3.32	126.543		2lpb_2_regularized_3_8_0.pdb	4493.66	25.67	16.074		2lpb_2_regularized_4_8_0.pdb	4417.06	23.93	11.482		2lpb_2_regularized_5_8_0.pdb	4480.17	26.28	51.917		2lpb_2_regularized_6_8_0.pdb	4447.79	2.27	38.524
2lpb_2_regularized_1_9_0.pdb	5479.42	30.02	21.161		2lpb_2_regularized_2_9_0.pdb	4675.04	28.98	67.183		2lpb_2_regularized_3_9_0.pdb	4512.02	26.95	5.929		2lpb_2_regularized_4_9_0.pdb	4473.85	29.3	28.358		2lpb_2_regularized_5_9_0.pdb	4520.93	24.59	74.421		2lpb_2_regularized_6_9_0.pdb	4491.86	2.55	76.372
2lpb_3_regularized_1_0_0.pdb	11531.4	30.41	47.921		2lpb_3_regularized_2_0_0.pdb	6191.62	30.88	27.63		2lpb_3_regularized_3_0_0.pdb	4515.91	26.89	86.534		2lpb_3_regularized_4_0_0.pdb	4426.01	27.12	20.935		2lpb_3_regularized_5_0_0.pdb	4433.14	30.92	17.094		2lpb_3_regularized_6_0_0.pdb	4510.77	26.17	88.289
2lpb_3_regularized_1_1_0.pdb	5511.17	28.2	52.849		2lpb_3_regularized_2_1_0.pdb	4596.71	7.74	52.002		2lpb_3_regularized_3_1_0.pdb	4761.47	31.4	77.122		2lpb_3_regularized_4_1_0.pdb	4636.63	26.15	23.81		2lpb_3_regularized_5_1_0.pdb	4411.95	2.05	151.567		2lpb_3_regularized_6_1_0.pdb	4773.37	6.1	23.282
2lpb_3_regularized_1_2_0.pdb	6293.72	29.69	18.217		2lpb_3_regularized_2_2_0.pdb	4921.93	20.49	12.391		2lpb_3_regularized_3_2_0.pdb	4588.64	3.04	188.092		2lpb_3_regularized_4_2_0.pdb	4617.7	28.91	11.056		2lpb_3_regularized_5_2_0.pdb	4499.85	26.94	4.713		2lpb_3_regularized_6_2_0.pdb	4629.6	28.92	32.331
2lpb_3_regularized_1_3_0.pdb	12564.5	28.4	1063.19		2lpb_3_regularized_2_3_0.pdb	4674.24	23.61	5.141		2lpb_3_regularized_3_3_0.pdb	4637.35	28.27	21.205		2lpb_3_regularized_4_3_0.pdb	4747.96	2.69	69.024		2lpb_3_regularized_5_3_0.pdb	4476.12	30.56	80.098		2lpb_3_regularized_6_3_0.pdb	4643.76	32.16	173.848
2lpb_3_regularized_1_4_0.pdb	13908	27.52	40.193		2lpb_3_regularized_2_4_0.pdb	4653.84	28.06	17.701		2lpb_3_regularized_3_4_0.pdb	4613.52	29.4	92.022		2lpb_3_regularized_4_4_0.pdb	4738.16	29.68	11.757		2lpb_3_regularized_5_4_0.pdb	4391.8	4.32	97.023		2lpb_3_regularized_6_4_0.pdb	4580.22	23.82	4.496
2lpb_3_regularized_1_5_0.pdb	5441.01	30.17	10.208		2lpb_3_regularized_2_5_0.pdb	4954.07	26.34	119.744		2lpb_3_regularized_3_5_0.pdb	4904.58	27.55	26.092		2lpb_3_regularized_4_5_0.pdb	4950.27	26.84	36.483		2lpb_3_regularized_5_5_0.pdb	4470.33	6.07	50.884		2lpb_3_regularized_6_5_0.pdb	4639.65	30.82	40.97
2lpb_3_regularized_1_6_0.pdb	12700.3	30.39	167.563		2lpb_3_regularized_2_6_0.pdb	4600.31	20.84	20.052		2lpb_3_regularized_3_6_0.pdb	4828.71	30.33	30.455		2lpb_3_regularized_4_6_0.pdb	4674.12	23.45	8.869		2lpb_3_regularized_5_6_0.pdb	4483.31	27.34	9.504		2lpb_3_regularized_6_6_0.pdb	4486.51	31.45	430.698
2lpb_3_regularized_1_7_0.pdb	13823.9	30.45	42.52		2lpb_3_regularized_2_7_0.pdb	4959.32	26.72	27.438		2lpb_3_regularized_3_7_0.pdb	4497.95	26.33	266.871		2lpb_3_regularized_4_7_0.pdb	4705.53	31.76	113.007		2lpb_3_regularized_5_7_0.pdb	4451.38	1.9	116.821		2lpb_3_regularized_6_7_0.pdb	4660.38	32.36	1129.4
2lpb_3_regularized_1_8_0.pdb	5628.22	23.59	4.098		2lpb_3_regularized_2_8_0.pdb	4926.58	26.39	19.595		2lpb_3_regularized_3_8_0.pdb	4864.64	27.73	113.31		2lpb_3_regularized_4_8_0.pdb	4741.23	27.27	17.185		2lpb_3_regularized_5_8_0.pdb	4487.91	29.76	13.573		2lpb_3_regularized_6_8_0.pdb	4536.47	4.36	199.976
2lpb_3_regularized_1_9_0.pdb	5617.69	29.78	169.259		2lpb_3_regularized_2_9_0.pdb	6282.16	31.54	114.567		2lpb_3_regularized_3_9_0.pdb	5114.65	28.06	4.85		2lpb_3_regularized_4_9_0.pdb	4722.85	27.91	104.803		2lpb_3_regularized_5_9_0.pdb	4405.25	6.21	19.862		2lpb_3_regularized_6_9_0.pdb	4660.76	27.1	32.101
2lpb_4_regularized_1_0_0.pdb	5560.97	26.77	307.391		2lpb_4_regularized_2_0_0.pdb	4830.49	9.7	12.791		2lpb_4_regularized_3_0_0.pdb	4762.28	26.85	31.952		2lpb_4_regularized_4_0_0.pdb	4633.15	29.09	8.354		2lpb_4_regularized_5_0_0.pdb	4611.76	25.23	34.518		2lpb_4_regularized_6_0_0.pdb	4483.64	14.05	7.165
2lpb_4_regularized_1_1_0.pdb	16372.4	29.37	76.91		2lpb_4_regularized_2_1_0.pdb	4801.59	18.63	1.276		2lpb_4_regularized_3_1_0.pdb	4975.35	26.76	44.277		2lpb_4_regularized_4_1_0.pdb	4577.04	24.54	82.245		2lpb_4_regularized_5_1_0.pdb	4641.28	29.83	112.024		2lpb_4_regularized_6_1_0.pdb	4672.49	3.95	30.83
2lpb_4_regularized_1_2_0.pdb	13663.1	28.51	128.827		2lpb_4_regularized_2_2_0.pdb	4579.83	23.52	125.91		2lpb_4_regularized_3_2_0.pdb	4716.05	24.7	9.494		2lpb_4_regularized_4_2_0.pdb	4473.71	3.63	34.074		2lpb_4_regularized_5_2_0.pdb	4629.63	22.26	20.951		2lpb_4_regularized_6_2_0.pdb	4596.72	15.15	6.962
2lpb_4_regularized_1_3_0.pdb	5517.57	28.59	248.115		2lpb_4_regularized_2_3_0.pdb	4626.26	31.46	26.104		2lpb_4_regularized_3_3_0.pdb	4998.47	27.1	4.916		2lpb_4_regularized_4_3_0.pdb	4784.99	25.32	6.534		2lpb_4_regularized_5_3_0.pdb	4773.14	23.76	13.786		2lpb_4_regularized_6_3_0.pdb	4573	31.97	18.987
2lpb_4_regularized_1_4_0.pdb	5764.98	27.59	74.078		2lpb_4_regularized_2_4_0.pdb	5252.1	25.08	79.24		2lpb_4_regularized_3_4_0.pdb	4957.37	27.8	16.739		2lpb_4_regularized_4_4_0.pdb	4445.31	2.71	30.861		2lpb_4_regularized_5_4_0.pdb	4538.01	7.99	8.818		2lpb_4_regularized_6_4_0.pdb	4473.97	27.48	296.084
2lpb_4_regularized_1_5_0.pdb	5406.19	28.77	106.409		2lpb_4_regularized_2_5_0.pdb	4811.12	26.89	2.06		2lpb_4_regularized_3_5_0.pdb	4643.2	29.44	5.16		2lpb_4_regularized_4_5_0.pdb	4576.21	10.99	28.772		2lpb_4_regularized_5_5_0.pdb	4607.91	2.54	267.047		2lpb_4_regularized_6_5_0.pdb	4449.38	2.84	49.887
2lpb_4_regularized_1_6_0.pdb	6272.03	29.71	30.926		2lpb_4_regularized_2_6_0.pdb	4981.99	8.09	37.861		2lpb_4_regularized_3_6_0.pdb	4753.26	24.84	31.307		2lpb_4_regularized_4_6_0.pdb	4727.13	26	70.451		2lpb_4_regularized_5_6_0.pdb	4495.56	27.26	7.255		2lpb_4_regularized_6_6_0.pdb	4688.63	30.87	216.407
2lpb_4_regularized_1_7_0.pdb	11964.2	28.46	144.145		2lpb_4_regularized_2_7_0.pdb	4652.6	4.97	185.449		2lpb_4_regularized_3_7_0.pdb	4781.55	24.89	4.364		2lpb_4_regularized_4_7_0.pdb	4445.05	4.33	16.934		2lpb_4_regularized_5_7_0.pdb	4565.65	31.47	8.967		2lpb_4_regularized_6_7_0.pdb	4597.76	3.89	43.457
2lpb_4_regularized_1_8_0.pdb	5467.73	28.88	46.13		2lpb_4_regularized_2_8_0.pdb	6046.22	32.3	11.761		2lpb_4_regularized_3_8_0.pdb	4612.74	31.53	29.873		2lpb_4_regularized_4_8_0.pdb	4479.36	26.46	49.879		2lpb_4_regularized_5_8_0.pdb	4558.44	30.44	30.056		2lpb_4_regularized_6_8_0.pdb	4521.06	27.32	139.298
2lpb_4_regularized_1_9_0.pdb	14090.2	30.48	15.254		2lpb_4_regularized_2_9_0.pdb	4588.99	23.24	116.146		2lpb_4_regularized_3_9_0.pdb	4530.99	30.37	2.878		2lpb_4_regularized_4_9_0.pdb	4461.12	4.12	32.969		2lpb_4_regularized_5_9_0.pdb	4478.96	29.59	13.08		2lpb_4_regularized_6_9_0.pdb	4597.69	29.99	530.867
2lpb_5_regularized_1_0_0.pdb	6161.94	28.43	39.123		2lpb_5_regularized_2_0_0.pdb	4608.19	27.82	30.166		2lpb_5_regularized_3_0_0.pdb	4462.26	17.97	6.316		2lpb_5_regularized_4_0_0.pdb	4467.95	1.96	189.522		2lpb_5_regularized_5_0_0.pdb	4493.58	29.7	1.731		2lpb_5_regularized_6_0_0.pdb	4610.3	26.3	157.229
2lpb_5_regularized_1_1_0.pdb	5462.61	29.69	99.14		2lpb_5_regularized_2_1_0.pdb	4693.69	21.29	34.34		2lpb_5_regularized_3_1_0.pdb	4446.14	4.43	97.815		2lpb_5_regularized_4_1_0.pdb	4448.53	2.46	77.317		2lpb_5_regularized_5_1_0.pdb	4373.32	1.98	183.061		2lpb_5_regularized_6_1_0.pdb	4431.91	1.55	134.667
2lpb_5_regularized_1_2_0.pdb	5722.67	29.27	20.773		2lpb_5_regularized_2_2_0.pdb	4629.97	18.17	8.108		2lpb_5_regularized_3_2_0.pdb	4498.05	27.17	7.791		2lpb_5_regularized_4_2_0.pdb	4419.21	3.28	55.786		2lpb_5_regularized_5_2_0.pdb	4538.67	6.85	8.239		2lpb_5_regularized_6_2_0.pdb	4842.96	22.52	10.773
2lpb_5_regularized_1_3_0.pdb	5600.15	29.54	153.923		2lpb_5_regularized_2_3_0.pdb	4616.94	3.08	253.976		2lpb_5_regularized_3_3_0.pdb	4419.71	3.38	89.329		2lpb_5_regularized_4_3_0.pdb	4451.03	3.47	29.707		2lpb_5_regularized_5_3_0.pdb	4497.6	4.02	46.884		2lpb_5_regularized_6_3_0.pdb	4436.57	26.17	4.369
2lpb_5_regularized_1_4_0.pdb	5569.59	27	53.376		2lpb_5_regularized_2_4_0.pdb	4679.29	4.29	337.272		2lpb_5_regularized_3_4_0.pdb	4596.61	27.77	92.701		2lpb_5_regularized_4_4_0.pdb	4415.21	5.47	46.254		2lpb_5_regularized_5_4_0.pdb	4393.91	2.66	86.607		2lpb_5_regularized_6_4_0.pdb	4412.76	3.84	32.669
2lpb_5_regularized_1_5_0.pdb	5570.31	27.67	62.984		2lpb_5_regularized_2_5_0.pdb	4671.96	27.7	112.881		2lpb_5_regularized_3_5_0.pdb	4531.91	8.96	58.93		2lpb_5_regularized_4_5_0.pdb	4408.73	1.58	178.928		2lpb_5_regularized_5_5_0.pdb	4426.5	25.18	26.128		2lpb_5_regularized_6_5_0.pdb	4406.34	1.92	93.317
2lpb_5_regularized_1_6_0.pdb	5482.81	22.22	3.953		2lpb_5_regularized_2_6_0.pdb	4649.85	24.19	121.892		2lpb_5_regularized_3_6_0.pdb	4510.36	25.53	1.209		2lpb_5_regularized_4_6_0.pdb	4585.76	5.16	13.214		2lpb_5_regularized_5_6_0.pdb	4466.74	18.36	3.04		2lpb_5_regularized_6_6_0.pdb	4436.32	3.36	16.89
2lpb_5_regularized_1_7_0.pdb	5793.43	30.77	36.421		2lpb_5_regularized_2_7_0.pdb	4674.66	26.51	18.611		2lpb_5_regularized_3_7_0.pdb	4477.82	4.18	55.551		2lpb_5_regularized_4_7_0.pdb	4468.46	26.28	31.971		2lpb_5_regularized_5_7_0.pdb	4453.69	4.52	15.188		2lpb_5_regularized_6_7_0.pdb	4458.41	2.46	62.904
2lpb_5_regularized_1_8_0.pdb	5440.17	27.52	27.033		2lpb_5_regularized_2_8_0.pdb	4649.09	27.41	33.943		2lpb_5_regularized_3_8_0.pdb	4596.8	27.31	85.811		2lpb_5_regularized_4_8_0.pdb	4450.47	25.63	2.752		2lpb_5_regularized_5_8_0.pdb	4426.65	2.37	216.177		2lpb_5_regularized_6_8_0.pdb	4430.16	2.87	109.512
2lpb_5_regularized_1_9_0.pdb	5562.34	27.91	176.894		2lpb_5_regularized_2_9_0.pdb	4718.81	24.93	22.627		2lpb_5_regularized_3_9_0.pdb	4512.75	27.67	7.028		2lpb_5_regularized_4_9_0.pdb	4389.53	2.2	156.641		2lpb_5_regularized_5_9_0.pdb	4418.45	26.03	31.72		2lpb_5_regularized_6_9_0.pdb	4391.22	22.73	4.319
2lpb_6_regularized_1_0_0.pdb	5559.52	29.16	2006.45		2lpb_6_regularized_2_0_0.pdb	4664.71	29.82	6.689		2lpb_6_regularized_3_0_0.pdb	4428.83	2.96	101.85		2lpb_6_regularized_4_0_0.pdb	4471.06	26.63	37.419		2lpb_6_regularized_5_0_0.pdb	4397.73	1.58	105.376		2lpb_6_regularized_6_0_0.pdb	4512.63	30.06	261.329
2lpb_6_regularized_1_1_0.pdb	5459.53	28.13	28.872		2lpb_6_regularized_2_1_0.pdb	4761.5	10.75	6.805		2lpb_6_regularized_3_1_0.pdb	4565.2	2.25	89.127		2lpb_6_regularized_4_1_0.pdb	4498.12	24.31	8.594		2lpb_6_regularized_5_1_0.pdb	4394.36	26.76	2.186		2lpb_6_regularized_6_1_0.pdb	4451.35	26.66	1.136
2lpb_6_regularized_1_2_0.pdb	5545.42	29.64	18.64		2lpb_6_regularized_2_2_0.pdb	4686.27	29.99	22.022		2lpb_6_regularized_3_2_0.pdb	4504.19	2.4	70.045		2lpb_6_regularized_4_2_0.pdb	4463.09	3.8	511.899		2lpb_6_regularized_5_2_0.pdb	4426.01	2.76	62.296		2lpb_6_regularized_6_2_0.pdb	4464.3	27.18	74.887
2lpb_6_regularized_1_3_0.pdb	5833.96	27.04	57.66		2lpb_6_regularized_2_3_0.pdb	4698.51	28.61	3.296		2lpb_6_regularized_3_3_0.pdb	4451.56	4.54	48.13		2lpb_6_regularized_4_3_0.pdb	4532.92	30.39	54.744		2lpb_6_regularized_5_3_0.pdb	4396.5	17.06	5.246		2lpb_6_regularized_6_3_0.pdb	4456.62	2.51	60.333
2lpb_6_regularized_1_4_0.pdb	5603.61	24.99	69.763		2lpb_6_regularized_2_4_0.pdb	4813.9	24.98	3.592		2lpb_6_regularized_3_4_0.pdb	4472.37	26.42	115.455		2lpb_6_regularized_4_4_0.pdb	4477.11	29.63	17.475		2lpb_6_regularized_5_4_0.pdb	4434.06	29.51	28.748		2lpb_6_regularized_6_4_0.pdb	4537.84	26.27	45.396
2lpb_6_regularized_1_5_0.pdb	6285.51	30.32	16.202		2lpb_6_regularized_2_5_0.pdb	4604.11	28.06	19.918		2lpb_6_regularized_3_5_0.pdb	4483.45	26.07	36.492		2lpb_6_regularized_4_5_0.pdb	4440.69	28.44	9.399		2lpb_6_regularized_5_5_0.pdb	4457.69	27.28	22.34		2lpb_6_regularized_6_5_0.pdb	4457.03	26.87	37.082
2lpb_6_regularized_1_6_0.pdb	5491.31	30.55	28.634		2lpb_6_regularized_2_6_0.pdb	4726.87	30.72	27.949		2lpb_6_regularized_3_6_0.pdb	4501.99	30.65	23.281		2lpb_6_regularized_4_6_0.pdb	4468.09	14.81	2.897		2lpb_6_regularized_5_6_0.pdb	4475.65	2.01	42.682		2lpb_6_regularized_6_6_0.pdb	4442.55	3.32	50.726
2lpb_6_regularized_1_7_0.pdb	5668.46	30.89	61.786		2lpb_6_regularized_2_7_0.pdb	4756.95	25.53	20.526		2lpb_6_regularized_3_7_0.pdb	4518.48	30.03	8.751		2lpb_6_regularized_4_7_0.pdb	4453.4	2.79	54.961		2lpb_6_regularized_5_7_0.pdb	4496.39	24.76	58.129		2lpb_6_regularized_6_7_0.pdb	4487.58	25.97	591.034
2lpb_6_regularized_1_8_0.pdb	5639.05	28.39	40.192		2lpb_6_regularized_2_8_0.pdb	4581.72	24.73	85.467		2lpb_6_regularized_3_8_0.pdb	4513.02	27.33	128.47		2lpb_6_regularized_4_8_0.pdb	4452.68	2.91	47.492		2lpb_6_regularized_5_8_0.pdb	4508.58	3.39	31.706		2lpb_6_regularized_6_8_0.pdb	4740.89	22.95	9.075
2lpb_6_regularized_1_9_0.pdb	5548.93	28.65	27.073		2lpb_6_regularized_2_9_0.pdb	4727.32	24.66	21.514		2lpb_6_regularized_3_9_0.pdb	4451.54	26.2	12.002		2lpb_6_regularized_4_9_0.pdb	4341.05	2.25	109.105		2lpb_6_regularized_5_9_0.pdb	4477.88	2.05	71.3		2lpb_6_regularized_6_9_0.pdb	4481.03	25.12	6.038
2lpb_7_regularized_1_0_0.pdb	5632.7	28.62	24.173		2lpb_7_regularized_2_0_0.pdb	4705.04	4.33	134.589		2lpb_7_regularized_3_0_0.pdb	4530.77	9.6	19.167		2lpb_7_regularized_4_0_0.pdb	4527.09	26.47	17.88		2lpb_7_regularized_5_0_0.pdb	4419.95	1.76	48.577		2lpb_7_regularized_6_0_0.pdb	4399.72	2.48	41.29
2lpb_7_regularized_1_1_0.pdb	5537.04	26.41	36.857		2lpb_7_regularized_2_1_0.pdb	4756.27	26.28	26.682		2lpb_7_regularized_3_1_0.pdb	4544.74	28.24	32.046		2lpb_7_regularized_4_1_0.pdb	4504.25	28.68	39.703		2lpb_7_regularized_5_1_0.pdb	4430.74	26.38	10.106		2lpb_7_regularized_6_1_0.pdb	4507.67	4.15	24.786
2lpb_7_regularized_1_2_0.pdb	5670.27	28.01	153.073		2lpb_7_regularized_2_2_0.pdb	4586.71	26.24	27.845		2lpb_7_regularized_3_2_0.pdb	4549.75	2.39	289.759		2lpb_7_regularized_4_2_0.pdb	4440.76	7.18	17.771		2lpb_7_regularized_5_2_0.pdb	4457.73	2.73	170.188		2lpb_7_regularized_6_2_0.pdb	4463.71	3.47	34.755
2lpb_7_regularized_1_3_0.pdb	5439.4	29.2	12.869		2lpb_7_regularized_2_3_0.pdb	4633.98	28.11	26.043		2lpb_7_regularized_3_3_0.pdb	4483.8	27.45	64.607		2lpb_7_regularized_4_3_0.pdb	4531.34	5.2	47.598		2lpb_7_regularized_5_3_0.pdb	4507.59	25.11	5.883		2lpb_7_regularized_6_3_0.pdb	4475.34	1.89	174.199
2lpb_7_regularized_1_4_0.pdb	5741.71	28.96	26.397		2lpb_7_regularized_2_4_0.pdb	4831.93	27.01	12.688		2lpb_7_regularized_3_4_0.pdb	4468.52	26.47	15.431		2lpb_7_regularized_4_4_0.pdb	4508.03	18.4	17.687		2lpb_7_regularized_5_4_0.pdb	4457.61	2.48	231.728		2lpb_7_regularized_6_4_0.pdb	4393.04	1.52	136.855
2lpb_7_regularized_1_5_0.pdb	6466.4	28.57	5.297		2lpb_7_regularized_2_5_0.pdb	4738.37	24.96	9.976		2lpb_7_regularized_3_5_0.pdb	4511.13	29.89	3.983		2lpb_7_regularized_4_5_0.pdb	4444.17	30.23	24.965		2lpb_7_regularized_5_5_0.pdb	4397.1	3.53	47.8		2lpb_7_regularized_6_5_0.pdb	4469.79	2.47	108.088
2lpb_7_regularized_1_6_0.pdb	5296.37	24.64	2.319		2lpb_7_regularized_2_6_0.pdb	4636.92	25.73	2.987		2lpb_7_regularized_3_6_0.pdb	4501.75	2.85	165.321		2lpb_7_regularized_4_6_0.pdb	4428.35	2.6	107.382		2lpb_7_regularized_5_6_0.pdb	4404.48	4.3	103.422		2lpb_7_regularized_6_6_0.pdb	4536.78	2.11	71.58
2lpb_7_regularized_1_7_0.pdb	5680.25	28.48	32.804		2lpb_7_regularized_2_7_0.pdb	4620.1	2.8	93.085		2lpb_7_regularized_3_7_0.pdb	4615.82	27.08	3.508		2lpb_7_regularized_4_7_0.pdb	4432.87	29.91	10.979		2lpb_7_regularized_5_7_0.pdb	4419.49	1.87	136.973		2lpb_7_regularized_6_7_0.pdb	4372.1	2.34	182.192
2lpb_7_regularized_1_8_0.pdb	5564.64	28.9	93.215		2lpb_7_regularized_2_8_0.pdb	4701.04	29.63	18.296		2lpb_7_regularized_3_8_0.pdb	4428.38	2.53	96.107		2lpb_7_regularized_4_8_0.pdb	4519.73	27.28	2.088		2lpb_7_regularized_5_8_0.pdb	4446.5	3.2	98.43		2lpb_7_regularized_6_8_0.pdb	4401.25	6.5	61.198
2lpb_7_regularized_1_9_0.pdb	5437.41	26.99	26.078		2lpb_7_regularized_2_9_0.pdb	4663.74	5.42	141.179		2lpb_7_regularized_3_9_0.pdb	4449.3	25.1	11.443		2lpb_7_regularized_4_9_0.pdb	4396.82	26.44	18.793		2lpb_7_regularized_5_9_0.pdb	4438.92	2.76	94.107		2lpb_7_regularized_6_9_0.pdb	4365.82	1.74	41.984
2lpb_8_regularized_1_0_0.pdb	11686	32.91	8.791		2lpb_8_regularized_2_0_0.pdb	4770.16	26.23	244.922		2lpb_8_regularized_3_0_0.pdb	4463.66	2.03	160.634		2lpb_8_regularized_4_0_0.pdb	4735.04	26.26	105.126		2lpb_8_regularized_5_0_0.pdb	4877.29	29.06	14.774		2lpb_8_regularized_6_0_0.pdb	4711.86	3.04	168.014
2lpb_8_regularized_1_1_0.pdb	14734.2	28.86	33.857		2lpb_8_regularized_2_1_0.pdb	6278.06	29.53	144.088		2lpb_8_regularized_3_1_0.pdb	5066.96	26.29	8.016		2lpb_8_regularized_4_1_0.pdb	4745.03	30.64	88.22		2lpb_8_regularized_5_1_0.pdb	4718.65	26.83	33.135		2lpb_8_regularized_6_1_0.pdb	4653.36	27.32	24.9
2lpb_8_regularized_1_2_0.pdb	5513.29	30.15	55.431		2lpb_8_regularized_2_2_0.pdb	4630.86	27.62	26.387		2lpb_8_regularized_3_2_0.pdb	4641.7	26.06	9.499		2lpb_8_regularized_4_2_0.pdb	4729.88	22.85	5.146		2lpb_8_regularized_5_2_0.pdb	4654.37	29.81	17.447		2lpb_8_regularized_6_2_0.pdb	4732.57	30.84	15.069
2lpb_8_regularized_1_3_0.pdb	6109.33	25.62	22.68		2lpb_8_regularized_2_3_0.pdb	4942.53	25.79	2.381		2lpb_8_regularized_3_3_0.pdb	4712.15	23.38	21.921		2lpb_8_regularized_4_3_0.pdb	4734.75	2.94	68.638		2lpb_8_regularized_5_3_0.pdb	4640.42	2.31	15.301		2lpb_8_regularized_6_3_0.pdb	4766.04	31.95	122.03
2lpb_8_regularized_1_4_0.pdb	12233.5	28.2	21.166		2lpb_8_regularized_2_4_0.pdb	5425.29	31.64	6.895		2lpb_8_regularized_3_4_0.pdb	4825.78	5.48	75.625		2lpb_8_regularized_4_4_0.pdb	4574.51	2.16	49.022		2lpb_8_regularized_5_4_0.pdb	4707.57	4.55	30.187		2lpb_8_regularized_6_4_0.pdb	4662.17	23.94	18.305
2lpb_8_regularized_1_5_0.pdb	15348.8	27.22	17.3		2lpb_8_regularized_2_5_0.pdb	5164.07	29.43	47.601		2lpb_8_regularized_3_5_0.pdb	4694.98	2.77	298.92		2lpb_8_regularized_4_5_0.pdb	4652.68	4.34	64.227		2lpb_8_regularized_5_5_0.pdb	4656.21	28.84	1.469		2lpb_8_regularized_6_5_0.pdb	4641.33	12.33	7.091
2lpb_8_regularized_1_6_0.pdb	5597.47	28.15	34.136		2lpb_8_regularized_2_6_0.pdb	4596.39	28.27	10.26		2lpb_8_regularized_3_6_0.pdb	4663.82	13.29	8.652		2lpb_8_regularized_4_6_0.pdb	4585.34	2.29	253.033		2lpb_8_regularized_5_6_0.pdb	4802.73	32.7	270.969		2lpb_8_regularized_6_6_0.pdb	4715.17	24.45	9.694
2lpb_8_regularized_1_7_0.pdb	6203.88	30.67	169.287		2lpb_8_regularized_2_7_0.pdb	4890.64	8.66	53.253		2lpb_8_regularized_3_7_0.pdb	4910.53	26.5	25.607		2lpb_8_regularized_4_7_0.pdb	4671.33	1.94	80.535		2lpb_8_regularized_5_7_0.pdb	4597.97	25.67	56.421		2lpb_8_regularized_6_7_0.pdb	4702.55	31.32	124.099
2lpb_8_regularized_1_8_0.pdb	13390.3	28.32	76.471		2lpb_8_regularized_2_8_0.pdb	5715.53	31.02	47.193		2lpb_8_regularized_3_8_0.pdb	4902.59	8.86	3.494		2lpb_8_regularized_4_8_0.pdb	4689.62	4.29	24.057		2lpb_8_regularized_5_8_0.pdb	4788.41	32.12	15.581		2lpb_8_regularized_6_8_0.pdb	4636.22	25.19	21.629
2lpb_8_regularized_1_9_0.pdb	13373.4	30.45	43.682		2lpb_8_regularized_2_9_0.pdb	5269.87	30.08	30.575		2lpb_8_regularized_3_9_0.pdb	4740.42	11.73	13.638		2lpb_8_regularized_4_9_0.pdb	4489.52	2.58	55.264		2lpb_8_regularized_5_9_0.pdb	4643.35	28.12	1.548		2lpb_8_regularized_6_9_0.pdb	4558.18	24.88	93.394
2lpb_9_regularized_1_0_0.pdb	5571.15	29.55	14.062		2lpb_9_regularized_2_0_0.pdb	4586.06	3.19	84.756		2lpb_9_regularized_3_0_0.pdb	4448.75	28.68	87.724		2lpb_9_regularized_4_0_0.pdb	4420.9	5.5	22.658		2lpb_9_regularized_5_0_0.pdb	4396.56	5.65	11.303		2lpb_9_regularized_6_0_0.pdb	4407.09	2.38	60.099
2lpb_9_regularized_1_1_0.pdb	5352.43	30.23	37.058		2lpb_9_regularized_2_1_0.pdb	4764.23	28.65	16.375		2lpb_9_regularized_3_1_0.pdb	4472.55	3.65	124.073		2lpb_9_regularized_4_1_0.pdb	4466.78	4.49	80.969		2lpb_9_regularized_5_1_0.pdb	4692.52	22.96	115.86		2lpb_9_regularized_6_1_0.pdb	4469.88	2.16	26.482
2lpb_9_regularized_1_2_0.pdb	5447.07	26.43	62.518		2lpb_9_regularized_2_2_0.pdb	4735.81	27.22	2.594		2lpb_9_regularized_3_2_0.pdb	4496.85	27.12	12.777		2lpb_9_regularized_4_2_0.pdb	4459.49	3.54	126.55		2lpb_9_regularized_5_2_0.pdb	4463.65	2.34	178.39		2lpb_9_regularized_6_2_0.pdb	4479.98	25.37	31.947
2lpb_9_regularized_1_3_0.pdb	6339.56	28.8	160.661		2lpb_9_regularized_2_3_0.pdb	4667.18	22.92	3.032		2lpb_9_regularized_3_3_0.pdb	4412.44	3.56	30.523		2lpb_9_regularized_4_3_0.pdb	4420.54	3.05	41.519		2lpb_9_regularized_5_3_0.pdb	4431.62	2.35	125.314		2lpb_9_regularized_6_3_0.pdb	4474.22	23.72	4.805
2lpb_9_regularized_1_4_0.pdb	5503.12	31.25	20.242		2lpb_9_regularized_2_4_0.pdb	4787.25	19.15	14.256		2lpb_9_regularized_3_4_0.pdb	4453.86	20.59	6.427		2lpb_9_regularized_4_4_0.pdb	4464.64	2.87	63.648		2lpb_9_regularized_5_4_0.pdb	4460.98	2.74	40.097		2lpb_9_regularized_6_4_0.pdb	4454.86	3.44	27.105
2lpb_9_regularized_1_5_0.pdb	6180.77	31.41	97.679		2lpb_9_regularized_2_5_0.pdb	4679.97	28.58	36.359		2lpb_9_regularized_3_5_0.pdb	4480.09	4.9	103.413		2lpb_9_regularized_4_5_0.pdb	4418.19	2.58	55.674		2lpb_9_regularized_5_5_0.pdb	4467.45	26	143.483		2lpb_9_regularized_6_5_0.pdb	4416.83	2.58	33.216
2lpb_9_regularized_1_6_0.pdb	8953.53	28.23	27.508		2lpb_9_regularized_2_6_0.pdb	4701.42	27.28	32.964		2lpb_9_regularized_3_6_0.pdb	4479.05	4.78	48.226		2lpb_9_regularized_4_6_0.pdb	4477.76	24.45	18.813		2lpb_9_regularized_5_6_0.pdb	4500.92	2.65	46.252		2lpb_9_regularized_6_6_0.pdb	4666.9	22	83.763
2lpb_9_regularized_1_7_0.pdb	5591.51	30.56	88.327		2lpb_9_regularized_2_7_0.pdb	4638.01	4.51	92.597		2lpb_9_regularized_3_7_0.pdb	4528.58	26.33	201.219		2lpb_9_regularized_4_7_0.pdb	4444.39	25.37	2.918		2lpb_9_regularized_5_7_0.pdb	4452.36	2.35	96.712		2lpb_9_regularized_6_7_0.pdb	4452.19	3.39	57.831
2lpb_9_regularized_1_8_0.pdb	5430.96	27.06	28.067		2lpb_9_regularized_2_8_0.pdb	4664.24	26.95	218.965		2lpb_9_regularized_3_8_0.pdb	4490.41	29.02	10.358		2lpb_9_regularized_4_8_0.pdb	4471.03	5.15	58.294		2lpb_9_regularized_5_8_0.pdb	4456.1	27.77	152.498		2lpb_9_regularized_6_8_0.pdb	4505.76	3.13	33.309
2lpb_9_regularized_1_9_0.pdb	5682.04	27.53	38.813		2lpb_9_regularized_2_9_0.pdb	4714.19	25.08	3.934		2lpb_9_regularized_3_9_0.pdb	4500.83	3.7	48.275		2lpb_9_regularized_4_9_0.pdb	4532.88	7.43	26.719		2lpb_9_regularized_5_9_0.pdb	4458.8	28.79	46.379		2lpb_9_regularized_6_9_0.pdb	4494.46	2.21	33.663

## Sheet: Supplementary Figure 3
Data for Supplementary Figure 3. Chemical shift perturbations
		ABD1+tAD (98%)		ABD1+nAD (98%)		ABD1+cAD (99%)		ABD1+Gal4AD (98%)					ABD2+tAD (97%)		ABD2+nAD (97%)		ABD2+cAD (91%)		ABD2+Gal4AD (98%)
		ddHN	ddN	ddHN	ddN	ddHN	ddN	ddHN	ddN				ddHN	ddN	ddHN	ddN	ddHN	ddN	ddHN	ddN
	Q158	#N/A	#N/A	#N/A	#N/A	#N/A	#N/A	#N/A	#N/A			N277	#N/A	#N/A	#N/A	#N/A	#N/A	#N/A	#N/A	#N/A
	R159	#N/A	#N/A	#N/A	#N/A	#N/A	#N/A	#N/A	#N/A			N278	0.00645	0.12127	0.00558	0.05068	0.00558	0.05068	0.00128	0.1666
	R160	-0.006	0.148	0.004	0.07	-0.018	0.085	-0.01503	0.11853			P279	#N/A	#N/A	#N/A	#N/A	#N/A	#N/A	#N/A	#N/A
	Q161	0.002	-0.001	-0.011	-0.079	-0.013	-0.119	-0.00537	-0.12931			L280	0.00858	0.04184	-0.00238	0.01868	-0.00238	0.01868	-0.00487	0.06605
	L162	-0.042	-0.185	-0.052	-0.341	-0.05	-0.435	-0.03327	-0.42025			Q281	0.00431	0.01983	-0.00655	0.09549	0.00184	0.09549	-0.00654	0.05519
	T163	-0.137	0.546	-0.185	0.547	-0.111	0.527	-0.13416	0.57245			Q282	-0.0027	0.0045	-0.00028	0.10354	-0.00028	0.10354	-0.01121	0.11826
	P164	#N/A	#N/A	#N/A	#N/A	#N/A	#N/A	#N/A	#N/A			Q283	0.0137	0.00042	0.01044	-0.08064	0.01044	-0.08064	-0.0028	0.09461
	Q165	-0.004	0.925	-0.002	0.804	-0.009	0.835	0.0322	0.89438			S284	0.01434	-0.01834	0.0208	0.1298	0.01583	0.00742	0.01132	0.06985
	Q166	0.163	0.204	0.14	0.174	0.155	0.073	0.20821	0.37714			S285	-0.00092	0.01578	-0.00474	-0.01933	0.002	0.08041	-0.00307	0.08975
	Q167	-0.125	0.681	-0.137	0.561	-0.12	0.493	-0.10089	0.80817			Q286	-0.00171	0.0508	-0.00388	-0.03026	-0.00388	-0.03026	-0.01302	0.13625
	Q168	0.066	0.623	0.075	0.482	0.059	0.626	0.13308	0.63576			N287	-0.02029	0.11098	-0.02029	0.11098	-0.02835	0.11098	-0.01973	0.15464
	L169	0.142	0.081	0.16	-0.034	0.152	0.033	0.17924	0.01078			T288	0.01883	0.23761	-0.00554	0.18237	-0.00087	0.12485	-0.00481	0.1666
	V170	0.066	0.409	0.037	0.176	0.012	0.174	0.04293	0.19396			V289	-0.04684	0.46664	-0.04013	0.30526	-0.02998	0.26337	-0.02657	0.3476
	N171	-0.054	0.874	-0.077	0.765	-0.061	0.828	-0.05152	0.86205			P290	#N/A	#N/A	#N/A	#N/A	#N/A	#N/A	#N/A	#N/A
	Q172	0.099	0.563	0.104	0.377	0.095	0.218	0	0			N291	0.04242	0.18795	0.04242	0.18795	0.04242	0.18795	0.00206	0.24665
	M173	-0.143	0.319	0.024	0.571	-0.112	-0.109	-0.13094	0.3987			V292	-0.12683	0.02597	-0.10572	0.06778	-0.09664	0.02177	-0.12512	-0.00216
	K174	-0.09	0.336	-0.222	0.157	-0.045	0.46	-0.24256	0.29094			L293	-0.08309	-0.02258	-0.0707	-0.00164	-0.0707	-0.01698	-0.06781	0.06307
	V175	0	0	0.016	0.21813	0.006	0.02073	0.13083	0.52517			N294	-0.00596	0.76257	-0.00495	0.89077	-0.00495	0.74392	0.02541	1.23707
	A176	0.103	0.294	0.135	0.154	0.043	0.152	0.13094	0.01078			Q295	0.03644	0.17657	0.01061	0.24494	0.00785	0.2512	0.02822	0.35003
	P177	#N/A	#N/A	#N/A	#N/A	#N/A	#N/A	#N/A	#N/A			I296	-0.0627	-0.14291	-0.04604	-0.09783	-0.06198	-0.07459	-0.11299	-0.01005
	I178	-0.039	-0.718	0.015	-0.405	-0.019	-0.842	-0.04535	-0.72287			N297	-0.09107	0.14116	-0.08033	0.15182	-0.06046	0.34763	-0.01845	0.7411
	P179	#N/A	#N/A	#N/A	#N/A	#N/A	#N/A	#N/A	#N/A			Q298	0.06088	0.42115	0.03396	0.31748	0.03831	0.31748	0.05786	0.33869
	K180	-0.186	-0.802	-0.099	-0.471	-0.039	-0.446	-0.08157	-0.46335			I299	0.04123	0.67786	0.02827	0.64845	0.01585	0.55054	0.01287	1.00376
	Q181	-0.234	0.097	-0.106	0.268	-0.05	0.194	-0.09056	0.1852			F300	0.04899	0.48819	0.0157	0.44546	0.02613	0.36903	0.00321	0.13883
	L182	-0.007	1.16	0.042	0.392	0.037	0.277	0.05702	0.6398			S301	0.03582	-0.05794	0.01115	-0.1069	0.01363	-0.03347	0.02083	0.04674
	L183	0.007	-0.018	0.019	-0.006	0.041	0.131	0.01073	0.1293			P302	#N/A	#N/A	#N/A	#N/A	#N/A	#N/A	#N/A	#N/A
	Q184	0	0.193	-0.003	0.082	0	0	0.01342	0.11786			E303	0.04621	0.5406	0.01526	0.41395	0.02271	0.41395	0.01917	0.5634
	R185	0.085	0.236	0.056	0.344	0.053	0.296	0.04508	0.25862			E304	0.06809	0.14676	0.04287	0.23223	0.04157	0.18622	0.02781	0.18408
	I186	0.06	0.219	0.064	0.234	0.043	0.436	0.04293	0.29094			Q305	0.05047	-0.23819	0.01955	-0.25069	0.01887	-0.16692	-0.01338	-0.14891
	P187	#N/A	#N/A	#N/A	#N/A	#N/A	#N/A	#N/A	#N/A			R306	0.10295	1.2746	0.04257	1.08758	0.04156	0.82553	0.06541	0.42205
	N188	-0.041	0.322	-0.012	0.362	-0.102	-0.158	-0.01006	0.28623			S307	0.06299	0.74996	0.03987	0.56027	0.04446	0.39845	0.01006	0.53063
	I189	0.067	0.593	0.058	1.006	0.047	0.098	0.05199	0.74082			L308	-0.0506	0.07571	-0.03229	-0.02814	-0.03229	-0.02814	-0.03222	0.24052
	P190	#N/A	#N/A	#N/A	#N/A	#N/A	#N/A	#N/A	#N/A			L309	-0.18252	0.20659	-0.18499	0.17495	-0.11575	0.20499	-0.08967	0.1025
	P191	#N/A	#N/A	#N/A	#N/A	#N/A	#N/A	#N/A	#N/A			Q310	-0.12231	-0.15129	-0.10617	-0.08007	-0.054	0.01783	-0.13865	-0.20344
	N192	0.002	0.215	0.016	0.174	0.01	0.222	0.01677	0.16836			E311	-0.01971	0.25862	-0.01645	0.2123	-0.02854	0.06936	-0.06165	0.28794
	I193	0.04	0.369	0.046	0.421	0.03	0.003	0.04696	0.58929			A312	0.0052	0.21178	-0.00184	0.21067	-0.01426	0.16172	-0.00098	0.32452
	N194	-0.018	-0.006	0	0	-0.006	-0.093	0.00966	0.20473			I313	0.0239	0.21409	0.03446	0.17935	0.03144	0.20317	0.03527	0.34518
	T195	0.087	0.577	0.051	0.435	0.07	0.498	0.06372	0.53878			E314	-0.0799	0.28397	-0.07447	0.26081	-0.04538	0.18228	-0.07877	0.41682
	W196	-0.114	-0.058	-0.038	0.213	0	0	0.22988	-0.07503			T315	-0.00982	-0.07595	-0.01811	-0.07798	-0.01004	-0.01599	0.0064	0.25743
	Q197	0.054	-0.201	-0.017	0.25	0.064	-0.655	-0.06225	-0.22629			C316	0.04829	0.31621	0.05878	0.29176	0.04721	0.19403	0.0544	0.109
	Q198	0.028	0.185	0.033	0.233	0.027	0.019	0.03971	0.38792			K317	-0.00153	0.40502	-0.00153	0.32396	-0.03881	0.27632	-0.08976	0.40447
	V199	-0.066	0.649	-0.005	0.574	-0.103	0.379	-0.09552	0.61421			N318	-0.04166	-0.17216	-0.03623	-0.16187	-0.04177	-0.11798	-0.04168	-0.05553
	T200	-0.1	1.573	-0.078	1.576	-0.123	0.577	-0.13583	1.86889			F319	-0.02667	-0.01853	-0.04039	0.04984	-0.03154	0.02192	-0.03363	-0.01679
	A201	0.005	-0.434	0.023	-0.224	0.045	-0.052	0.0322	-0.3556			E320	0.04117	0.08947	0.02938	0.08929	0.01849	0.11722	-0.01217	0.03045
	L202	0.034	0.531	0.077	0.509	0.061	0.592	0.07942	0.528			K321	0.04083	0.3489	0.00047	0.32041	-0.01195	0.27146	0.00185	0.39307
	A203	0.067	0.281	0.07	0.141	0.025	0.293	0.09981	0.34482			T322	0	-0.00708	-0.01576	0.12646	-0.02469	0.08876	-0.0172	0.15366
	Q204	-0.073	-0.018	-0.069	-0.044	-0.118	0.022	-0.06547	-0.35559			Q323	-0.0911	0.24076	-0.07648	0.21704	-0.05544	0.13137	-0.06723	0.18153
	Q205	0.053	0.397	0.055	0.356	0.042	0.36	0.07084	0.60343			L324	0.02965	0.64824	0.02778	0.62611	0.01468	0.38788	0.00163	0.43726
	K206	0	0.228	-0.003	0.287	0.016	0.11	-0.00168	0.20204			G325	0.094	0.50406	0.07617	0.51203	0.03992	0.30497	0.05263	0.3626
	L207	0.013	0.58	0.007	0.511	0.025	0.722	0.03542	0.59265			S326	0.04022	0.04178	0.03526	0.09784	0.01539	0.07336	-0.00802	0.11106
	L208	-0.025	0.358	-0.006	0.321	-0.047	0.321	-0.0218	0.38725			T327	0.03893	0.57924	0.03492	0.5546	0.01753	0.30984	0.0404	0.55051
	T209	-0.053	-0.148	-0.058	-0.103	-0.047	-0.298	-0.03208	-0.03751			M328	0.07425	0.28582	0.05912	0.20476	-0.0005	0.08238	0.03133	0.19062
	P210	#N/A	#N/A	#N/A	#N/A	#N/A	#N/A	#N/A	#N/A			T329	-0.00095	0.07067	-0.01003	0.14189	-0.00374	0.14189	0.05352	0.20262
	Q211	0.034	0.175	0.043	0.122	0.022	0.184	0.08049	0.16164			E330	-0.02894	0.18003	-0.03802	0.12305	-0.01856	0.21506	-0.03383	0.20164
	D212	0.02	0.019	0.014	-0.026	0.012	0.079	0.02683	0.20474			P331	#N/A	#N/A	#N/A	#N/A	#N/A	#N/A	#N/A	#N/A
	M213	-0.036	-0.019	-0.01	0.096	-0.038	-0.079	0.03756	0.23707			V332	0.0105	0.33088	0.0126	0.34328	0.00515	0.2209	-0.01059	0.35027
	E214	0.045	0.927	0.065	0.75	0.051	0.983	0.04722	0.56033			K333	0.04982	0.79138	0.04526	0.74488	0.04254	0.50753	0.07873	0.77066
	A215	0.056	0.411	0.081	0.349	0.013	0.242	0.0322	0.33404			Q334	0.10468	0.21211	0.06222	0.16845	0.05725	-0.00288	0.08488	-0.16659
	A216	-0.052	0.116	-0.061	0.055	-0.087	0.06	-0.04722	0.19396			S335	0.07204	0.3439	0.05307	0.31165	0.03953	0.36876	0.03519	0.91573
	K217	0.006	0.62	-0.135	0.246	-0.031	0.627	-0.01825	0.24784			F336	-0.1537	0.76233	-0.15174	0.70387	-0.09593	0.45255	-0.11906	0.77913
	E218	0.108	0.856	0.126	1.14	0.083	0.507	0.11484	1.03446			I337	0.05471	1.39363	0.01916	1.18171	0.01576	0.84662	0.02203	0.8945
	V219	-0.113	0.22	-0.035	0.119	-0.108	0.203	-0.03005	0.40947			R338	-0.0833	0.19438	-0.05828	0.20577	-0.05425	0.12239	-0.0793	-0.14418
	Y220	-0.145	-0.894	-0.172	-1.029	-0.181	-0.571	-0.2085	-0.67523			K339	-0.11168	0.04857	-0.11053	0.08147	-0.06518	0.14103	-0.07557	0.46011
	K221	0.002	0.069	-0.079	0.245	0.061	0.214	-0.05796	0.30171			Y340	-0.22747	-0.04302	-0.24141	-0.12408	-0.16489	-0.02986	-0.13141	0.19504
	I222	-0.012	0.418	0.019	0.305	-0.004	0.381	0.06332	0.67886			I341	#N/A	#N/A	#N/A	#N/A	#N/A	#N/A	#N/A	#N/A
	H223	-0.141	0.421	-0.109	0.039	-0.192	-0.011	-0.1127	-0.11853			N342	-0.00988	-0.18097	0.00177	0.01257	-0.0343	-0.12705	-0.10436	-0.17481
	Q224	0.012	0.164	-0.079	0.145	-0.031	0.044	-0.17172	-0.16163			Q343	0.05088	0.26912	0.02291	0.3022	0.00658	0.23239	-0.00792	0.44769
	Q225	-0.009	-0.279	0.054	0.04	0.043	0.182	0.03971	0.10775			K344	-0.0519	0.33279	-0.07565	0.21699	-0.04441	0.16935	-0.03308	0.3558
	L226	-0.072	0.673	-0.009	0.497	-0.019	0.195	-0.02898	0.21551			A345	-0.05355	0.10365	-0.03017	0.19407	-0.04599	0.03687	-0.05258	0.21737
	L227	-0.188	0.556	-0.085	0.332	-0.133	0.057	-0.044	0.30171			L346	-0.03066	-0.06505	-0.03227	-0.00899	-0.03938	-0.07975	-0.06241	-0.08678
	F228	-0.012	0.306	0.049	0.264	-0.081	-0.308	0.06332	0.38792			R347	-0.05249	0.22724	-0.05614	0.172	-0.05095	0.14133	-0.07765	0.23498
	K229	-0.076	0.102	-0.035	0.017	-0.071	0.192	-0.03542	-0.03233			K348	-0.04854	-0.11909	-0.03814	-0.02921	-0.02968	-0.07681	-0.01817	0.02228
	A230	-0.155	0.07	-0.075	-0.005	-0.001	0.101	-0.08693	0.02155			I349	-0.04381	-0.01094	-0.04707	-0.06884	-0.04707	-0.06884	-0.02519	-0.09321
	R231	-0.054	-0.222	-0.012	-0.225	0.049	-0.138	0.00107	-0.11853			Q350	-0.03774	0.23953	-0.01601	0.40063	-0.02556	0.29997	-0.04293	0.39831
	L232	0.025	0.311	0.002	0.131	0.025	0.145	0	0			A351	0.02764	0.23368	0.02376	0.32981	0.01457	0.20606	0.00913	0.25366
	Q233	0.034	0.506	0.013	0.222	0.02	0.18	0.00751	0.18319			L352	-0.04381	-0.00196	-0.04063	-0.0118	-0.04311	0.02954	-0.03359	0.1306
	Q234	-0.212	-0.267	-0.189	-0.419	-0.112	-0.436	-0.2168	-0.29094			R353	-0.0417	0.06308	-0.04868	0.15121	-0.0376	0.06783	-0.07461	0.23278
	Q235	0.072	0.607	0	0	0.033	0.147	0.01288	-0.01077			D354	0.02953	0.17446	0.02953	0.17446	0.00642	0.10558	0.00987	0.12998
	Q236	0.078	0.522	0.035	0.238	0.034	0.16	0.03112	0.23706			V355	0.01677	0.12037	0.01272	0.12759	-0.00155	0.15826	-0.01539	0.13328
	A237	0.073	0.276	0.033	0.132	0.017	0.049	0.03005	0.14008			K356	0.04378	0.3845	0.01181	0.17827	0.01521	0.23412	0.00713	0.27367
	Q238	0.028	0.046	0.018	0.026	0.001	-0.025	0.00859	0.05387			N357	0.01984	0.23754	0.01767	0.16806	-0.00148	0.15615	-0.00065	0.15536
												N358	0.00158	-0.01042	-0.00407	0.12632	-0.00407	0.12632	0	0
												N359	-0.00474	-0.02693	-0.00474	-0.02693	-0.00474	-0.02693	-0.01829	0.09213
												N360	0.00906	0.07081	0.00745	0.12779	0.00443	0.18734	-0.00492	-0.06572
												A361	0.00683	0.02704	-0.01254	0.02648	-0.00765	0.03198	-0.01063	0.04485
												N362	0.00463	0.01287	-0.00263	-0.00992	-0.00127	0.018	-0.01053	0.09922
												N363	0.02625	0.00744	0.00769	0.01884	0.00769	0.09551	0	0
												N364	0.00321	0.03063	0.0016	0.04203	0.0016	0.04203	0	0
												G365	0.00155	1e-05	-0.01106	0.00798	-0.00858	-0.04098	-0.00948	0.10029
												S366	-0.00154	-0.0045	-0.00263	0.00486	-0.01011	0.02404	-0.0095	0.06292
												N367	0.00203	0.02511	0.00094	-0.04437	-0.01063	-0.03041	-0.00664	0.05607
												L368	0.00164	0.03025	0.00055	-0.02765	0.00055	-0.02765	-0.00826	0.03017

## Sheet: Supplementary Figure 4
Data for Supplementary Figure 4. PRE
	ABD1 NH Groups	Gal4AD T860C	err	Gal4AD E872C	err	Gal4AD T874C	err			ABD2 NH Groups	Gal4AD T860C	err	Gal4AD E872C	err	Gal4AD T874C	err
	R160	0.257684	0.0367243	0.126086	0.028323	0.51817	0.0392465			L280	0.677939	0.0191044	0.522508	0.0148542	1.01713	0.0157223
	Q161	0.165336	0.0320422	0.113971	0.249539	0.601449	0.0370052			Q281	0.748577	0.0273545	0.678721	0.0222903	1.01931	0.0206003
	L162	0.0870038	0.0173249	0.090023	0.0120093	0.270106	0.0193956			Q282	0.757295	0.035657	0.634216	0.0398192	1.0865	0.0382966
	T163	0.481805	0.0331469	0.424221	0.0181982	0.854132	0.0384241			Q283	0.841494	0.0473328	0.625158	0.0520318	1.13183	0.0492441
	Q165	0.539687	0.0298198	0.679133	0.0231231	0.978171	0.036649			S284	0.761641	0.100412	0.809635	0.147135	1.13426	0.11236
	Q166	0.535793	0.0418635	0.440698	0.0293281	0.907689	0.0385131			S285	0.676507	0.149678	0.586433	0.231857	0.960605	0.171057
	Q167	0.656422	0.0288927	0.4823	0.0176333	0.907283	0.0278234			Q286	0.704562	0.0820143	0.870413	0.110644	0.98092	0.0850051
	Q168	0.666719	0.0251713	0.674182	0.0165125	0.969938	0.0312232			N287	0.388135	0.0453803	0.403375	0.0500601	0.965461	0.0597836
	L169	0.422924	0.040071	0.37983	0.0275501	0.919732	0.0463434			T288	0.391996	0.0709622	0.28094	0.0815494	1.08778	0.0693866
	V170	0.790041	0.0222828	0.900521	0.0108749	0.905689	0.0229701			V289	0.170627	0.0323238	0.107219	0.0478572	0.959297	0.0318329
	N171	0.693844	0.030558	0.323466	0.0159806	1.04689	0.0621884			N291	0.872388	0.0434764	0.817352	0.0543242	1.0203	0.0223164
	Q172	0.757104	0.0361832	0.718267	0.0167972	1.00922	0.0533934			V292	0.195525	0.449236	0.191274	0.7249	0.929895	0.111111
	M173	0.565186	0.0311146	0.243727	0.018699	0.895666	0.0273112			L293	0.107865	0.0860807	0.0798213	0.096567	0.972045	0.0366851
	K174	0.666667	0.0796371	0.0389197	0.0416173	0.790544	0.0952477			N294	0.333787	0.185943	0.501174	0.227454	1.14421	0.0856898
	V175	0.65583	0.262096	-0.0233777	0.472347	0.997304	0.331006			Q295	0.126318	0.091878	-0.0126169	0.112962	0.858774	0.0469439
	A176	0.765557	0.0399814	0.590426	0.0356123	0.928787	0.0449993			I296	0.175352	0.28177	0.225092	0.270234	0.956515	0.0565291
	I178	0.993801	0.0458924	0.860139	0.035954	0.983259	0.0520222			N297	0.21018	0.174581	0.196288	0.169162	0.888817	0.0470035
	K180	0.884333	0.0379397	0.881406	0.0337944	0.971204	0.0389226			Q298	0.226013	0.100361	-0.154597	0.13077	1.08428	0.0423998
	Q181	0.923818	0.0323296	0.950909	0.0293853	0.944305	0.0295364			I299	-0.037069	0.154799	-0.0366862	0.188466	0.984609	0.0632591
	L182	0.961467	0.0151716	0.973445	0.0318891	1.05298	0.0177674			F300	0.298509	0.0839983	0.230138	0.100215	1.03439	0.0624298
	L183	0.904268	0.0213557	0.957161	0.0218731	1.03326	0.0202633			S301	0.333739	0.190259	0.643366	0.223289	1.0935	0.080795
	R185	0.942328	0.0284215	0.948651	0.0213163	1.0278	0.028465			E303	0.363978	0.0780396	0.462631	0.103713	1.01084	0.0417781
	I186	0.950142	0.0212489	1.02306	0.0180341	1.0192	0.0216701			E304	0.493099	0.0901551	0.646835	0.0947733	1.02946	0.0424286
	N188	0.967075	0.0262204	0.972816	0.0208141	1.04231	0.0262313			Q305	0.329689	0.148699	0.401284	0.134327	1.06828	0.0547196
	I189	1.00489	0.0764331	1.17477	0.0314731	0.916451	0.0882599			R306	0.740189	0.08036	0.474789	0.0930665	0.932061	0.0668673
	N192	1.01892	0.0208604	1.06674	0.0161507	1.04507	0.0208059			S307	0.269651	0.0997904	0.496733	0.0923873	1.10169	0.035003
	I193	0.994796	0.0247223	1.08495	0.0203788	1.05077	0.0273018			L308	0.347767	0.0828981	0.526067	0.116516	1.03747	0.0340252
	N194	0.983858	0.0237487	1.00198	0.0160575	1.04649	0.0248976			L309	0.653757	0.0208368	0.628936	0.0303555	1.06115	0.0260166
	T195	0.984767	0.053136	0.970096	0.0389498	0.954483	0.0441012			Q310	0.189215	0.17337	0.242762	0.122414	1.0443	0.0464965
	Q197	0.496793	0.0332375	0.0286225	0.0206118	0.745909	0.0313866			E311	0.390507	0.0873668	0.90051	0.123016	1.04336	0.0403242
	Q198	0.756512	0.0268229	0.327916	0.0181829	0.952968	0.029262			A312	0.439291	0.094688	0.595273	0.148489	0.979015	0.041927
	V199	0.613956	0.0184889	0.336496	0.012535	0.78617	0.016995			I313	0.420005	0.0518269	0.442545	0.0579458	1.03982	0.0563126
	T200	0.128354	0.195263	-0.144583	0.144512	0.228543	0.369303			E314	0.368001	0.0732923	0.869345	0.181422	1.07551	0.0374308
	A201	0.458035	0.0204685	0.0146891	0.017875	0.710513	0.0216879			T315	0.578308	0.15006	0.856508	0.204186	1.07406	0.108436
	L202	0.643102	0.0213398	0.149061	0.0148757	0.890904	0.0293126			C316	0.203388	0.141703	0.551712	0.121065	1.00509	0.0415248
	A203	0.370821	0.0189782	0.056754	0.0117883	0.614474	0.0209248			K317	0.309049	0.117398	0.906541	0.181554	1.03865	0.0421621
	Q204	0.385047	0.0235979	0.110072	0.0196705	0.519218	0.0253774			N318	0.450638	0.0775134	0.375593	0.0739618	1.01118	0.0307626
	Q205	0.703431	0.0231847	0.377849	0.0207931	0.914718	0.0349751			F319	0.221673	0.094162	0.3191	0.11352	1.04387	0.0354032
	K206	0.614508	0.0239727	0.230019	0.017212	0.679445	0.0215186			E320	0.260326	0.164989	0.634282	0.169578	1.04061	0.0410728
	L207	0.839075	0.0209939	0.538308	0.0154975	0.911853	0.0225833			K321	0.68509	0.0876808	0.594901	0.0998901	1.05552	0.0455768
	L208	0.725358	0.034313	0.362855	0.0297617	0.858106	0.0392774			T322	0.478808	0.106011	0.708587	0.17452	1.14072	0.0534102
	T209	0.861184	0.0416685	0.598787	0.0267291	0.920595	0.0437815			Q323	0.484032	0.203376	0.572187	0.248571	0.979538	0.0806322
	Q211	0.83224	0.0218292	0.620211	0.0202236	1.0063	0.0273925			L324	0.192271	0.0664408	0.2794	0.0887745	1.03897	0.0387537
	D212	0.863844	0.0193012	0.713881	0.0194865	0.962505	0.0192844			G325	0.346793	0.133351	0.260983	0.233019	0.975759	0.0606208
	M213	0.480768	0.0193984	0.19243	0.0177545	0.721131	0.0216894			S326	0.586771	0.0769172	0.56844	0.0986485	0.990174	0.0436529
	E214	0.548052	0.0169865	0.386379	0.0281849	0.677575	0.0199709			T327	0.423605	0.0721865	0.49122	0.0906413	1.05748	0.0438347
	A215	0.765735	0.0182575	0.521179	0.0136448	1.01027	0.0266659			M328	0.368785	0.373413	1.18033	0.623247	0.991059	0.0773874
	A216	0.579486	0.0319924	0.228339	0.0177754	0.842851	0.0390348			T329	0.14082	0.0880902	0.0705159	0.0993542	0.9869	0.0353632
	K217	0.190261	0.0292196	0.0586709	0.0239309	0.72017	0.0639633			E330	0.113158	0.225225	1.0276	0.560852	0.974481	0.0923788
	E218	0.612807	0.0353639	0.24602	0.0214869	0.8718	0.0355963			V332	0.519099	0.318573	0.437672	0.361664	0.796987	0.102145
	V219	0.720152	0.0197652	0.523731	0.016655	0.923124	0.0217511			K333	0.136868	0.149165	0.378004	0.203666	1.09188	0.0540132
	Y220	0.418982	0.0609999	0.157995	0.0618637	0.792129	0.0835905			Q334	0.0800421	0.140924	-0.0524501	0.28082	0.995972	0.0523177
	K221	0.568787	0.0251739	0.253724	0.0246023	0.876368	0.0268297			S335	0.105298	0.0853752	0.239142	0.191939	0.963073	0.0354547
	I222	0.696512	0.0251532	0.668027	0.0181581	0.952789	0.026442			F336	0.106455	0.10553	0.158046	0.184638	1.04385	0.0510986
	H223	0.789731	0.0505115	0.832163	0.0438747	0.925365	0.0465299			I337	0.182147	0.170561	0.120677	0.178079	1.07529	0.0722961
	Q224	0.73399	0.0551099	0.52348	0.0345708	0.914552	0.0628189			R338	0.296304	0.112841	0.151073	0.122033	0.905514	0.045106
	Q225	0.321379	0.0205181	0.316205	0.017846	0.814559	0.0233739			K339	0.251874	0.100949	-0.0212546	0.147732	0.9058	0.0430552
	L226	0.786059	0.0173531	0.793695	0.0111432	0.974625	0.0146235			Y340	0.33566	0.146886	0.447903	0.291121	0.998088	0.0578704
	L227	0.808621	0.0133086	0.913262	0.00963659	0.96347	0.0141195			N342	0.00635239	0.182415	0.178333	0.192308	1.02667	0.0576535
	F228	0.350926	0.0206239	0.455735	0.0247714	0.805356	0.020993			Q343	0.0773593	0.113045	0.0312925	0.131839	0.913897	0.0403112
	K229	0.426101	0.0270178	0.497192	0.0127581	0.81763	0.0315916			K344	0.183659	0.10777	0.15034	0.134372	1.05438	0.0467639
	A230	0.554873	0.0135947	0.649671	0.00990316	0.875375	0.0130721			A345	0.334914	0.113934	-0.0658898	0.127804	0.980822	0.0542652
	R231	0.386867	0.0139107	0.570807	0.0151578	0.896312	0.0140789			L346	0.202127	0.078376	0.1039	0.0959325	0.960569	0.0440917
	L232	0.495227	0.0152743	0.462932	0.0130735	0.872828	0.0134377			R347	0.314652	0.0990197	0.0435373	0.0784129	0.980136	0.0385654
	Q233	0.61868	0.0186574	0.652871	0.00831856	0.856682	0.019939			K348	0.40512	0.0714694	0.294176	0.0862329	1.14176	0.0434953
	Q234	0.578184	0.026177	0.404677	0.0117675	0.881036	0.0275094			I349	0.346172	0.0700624	0.192709	0.0747328	1.04566	0.0402269
	Q235	0.898291	0.0733349	0.897717	0.0224013	0.988048	0.0729455			Q350	0.33353	0.0503271	0.207395	0.0696355	1.05325	0.0369987
	Q236	0.976974	0.0163623	1.07895	0.0131753	0.968914	0.0180875			A351	0.460363	0.0484754	0.425908	0.0619003	1.07456	0.0428578
	A237	0.927215	0.0110533	1.03302	0.00810201	0.995232	0.0112227			L352	0.488674	0.0441852	0.395441	0.0585035	1.05908	0.0292972
	Q238	0.936842	0.0041709	1.07142	0.00305748	1.03683	0.00417634			R353	0.352941	0.132013	0.438375	0.139285	0.97408	0.0487187
										D354	0.559789	0.0245327	0.513606	0.0358346	0.99151	0.0331972
										V355	0.759468	0.0330458	0.778475	0.0386757	1.01788	0.0188975
										K356	0.744593	0.0331642	0.714592	0.0390046	1.03615	0.0290858
										N357	0.727904	0.0443518	0.697682	0.0631892	1.03075	0.0397978
										N358	0.960738	0.0521839	1.10319	0.0563889	1.06222	0.0496623
										N359	0.887832	0.0450126	0.910348	0.0454814	1.01385	0.0375263
										N360	0.630825	0.0402528	0.650038	0.040705	0.995132	0.0223744
										A361	0.967096	0.0303951	0.760079	0.0286677	1.082	0.0279947
										N362	1.09122	0.0601938	0.990687	0.0561561	1.01943	0.0377872
										N363	0.81089	0.0613309	0.946214	0.0673491	1.07183	0.0420009
										N364	0.925194	0.0423926	1.06608	0.0497043	1.08473	0.0579307
										G365	1.08718	0.0492708	1.06501	0.0618563	1.15045	0.0503728
										S366	1.09847	0.0446429	0.945736	0.0456048	1.07102	0.0424376
										N367	1.05633	0.0534045	1.04287	0.0647585	0.972616	0.0480169
										L368	0.934043	0.00977135	0.756085	0.00950823	1.02966	0.00964329
